# Supplementary material for: m6A RNA methylation impairs gene expression variability and reproductive thermotolerance in Arabidopsis
Source: Genome Biol. 2022 Nov 23;23:244. doi: 10.1186/s13059-022-02814-8 (PMC9686071; doi:10.1186/s13059-022-02814-8)
Supplement: Supplementary file 2 — Additional file 2: Table S1. LVGs identified by different datasets. [file 13059_2022_2814_MOESM2_ESM.xlsx]

## Sheet: Table S1
Table S1. LVGs identified by different datasets.
A full list of genes with invariable expression is provided as a separate excel file.
Cortijo et al	Zhang et al	Wang et al
AT1G01010	AT1G01010	AT1G01050
AT1G01050	AT1G01020	AT1G01080
AT1G01220	AT1G01050	AT1G01090
AT1G01225	AT1G01060	AT1G01100
AT1G01240	AT1G01090	AT1G01120
AT1G01260	AT1G01100	AT1G01140
AT1G01290	AT1G01120	AT1G01160
AT1G01350	AT1G01160	AT1G01170
AT1G01420	AT1G01230	AT1G01230
AT1G01440	AT1G01300	AT1G01300
AT1G01450	AT1G01350	AT1G01320
AT1G01510	AT1G01360	AT1G01510
AT1G01710	AT1G01380	AT1G01540
AT1G01740	AT1G01470	AT1G01550
AT1G01830	AT1G01480	AT1G01600
AT1G01910	AT1G01490	AT1G01610
AT1G01930	AT1G01540	AT1G01620
AT1G01950	AT1G01550	AT1G01630
AT1G01990	AT1G01620	AT1G01650
AT1G02000	AT1G01630	AT1G01720
AT1G02010	AT1G01640	AT1G01730
AT1G02020	AT1G01650	AT1G01770
AT1G02050	AT1G01710	AT1G01790
AT1G02090	AT1G01720	AT1G01800
AT1G02110	AT1G01750	AT1G01820
AT1G02120	AT1G01780	AT1G01920
AT1G02145	AT1G01800	AT1G01960
AT1G02170	AT1G01820	AT1G02050
AT1G02260	AT1G01910	AT1G02080
AT1G02270	AT1G01940	AT1G02100
AT1G02290	AT1G02000	AT1G02130
AT1G02305	AT1G02080	AT1G02140
AT1G02330	AT1G02090	AT1G02150
AT1G02370	AT1G02100	AT1G02190
AT1G02410	AT1G02120	AT1G02205
AT1G02560	AT1G02130	AT1G02280
AT1G02740	AT1G02140	AT1G02330
AT1G02960	AT1G02160	AT1G02410
AT1G02990	AT1G02170	AT1G02500
AT1G03000	AT1G02305	AT1G02560
AT1G03030	AT1G02310	AT1G02780
AT1G03040	AT1G02335	AT1G02790
AT1G03140	AT1G02360	AT1G02800
AT1G03190	AT1G02400	AT1G02840
AT1G03250	AT1G02410	AT1G02870
AT1G03260	AT1G02500	AT1G02890
AT1G03280	AT1G02560	AT1G03040
AT1G03290	AT1G02610	AT1G03080
AT1G03350	AT1G02750	AT1G03130
AT1G03365	AT1G02780	AT1G03140
AT1G03370	AT1G02810	AT1G03250
AT1G03380	AT1G02816	AT1G03280
AT1G03440	AT1G02840	AT1G03290
AT1G03495	AT1G02850	AT1G03350
AT1G03520	AT1G02860	AT1G03420
AT1G03530	AT1G02870	AT1G03475
AT1G03560	AT1G02880	AT1G03590
AT1G03590	AT1G02900	AT1G03600
AT1G03610	AT1G02920	AT1G03630
AT1G03687	AT1G02930	AT1G03680
AT1G03760	AT1G02950	AT1G03710
AT1G03770	AT1G03030	AT1G03760
AT1G03860	AT1G03040	AT1G03860
AT1G03910	AT1G03060	AT1G03900
AT1G03930	AT1G03070	AT1G03910
AT1G03950	AT1G03080	AT1G04030
AT1G03960	AT1G03140	AT1G04080
AT1G03970	AT1G03150	AT1G04120
AT1G04010	AT1G03210	AT1G04140
AT1G04130	AT1G03220	AT1G04170
AT1G04210	AT1G03230	AT1G04190
AT1G04220	AT1G03250	AT1G04210
AT1G04230	AT1G03330	AT1G04220
AT1G04260	AT1G03370	AT1G04270
AT1G04300	AT1G03590	AT1G04340
AT1G04400	AT1G03610	AT1G04400
AT1G04480	AT1G03730	AT1G04410
AT1G04555	AT1G03740	AT1G04420
AT1G04590	AT1G03850	AT1G04430
AT1G04710	AT1G03860	AT1G04480
AT1G04780	AT1G03870	AT1G04510
AT1G04790	AT1G03900	AT1G04520
AT1G04830	AT1G03905	AT1G04530
AT1G04860	AT1G03910	AT1G04550
AT1G04900	AT1G03970	AT1G04680
AT1G04910	AT1G04000	AT1G04690
AT1G04945	AT1G04040	AT1G04750
AT1G04950	AT1G04080	AT1G04820
AT1G04960	AT1G04120	AT1G04850
AT1G04970	AT1G04140	AT1G04940
AT1G05055	AT1G04170	AT1G04970
AT1G05060	AT1G04190	AT1G04985
AT1G05070	AT1G04200	AT1G05060
AT1G05120	AT1G04250	AT1G05120
AT1G05160	AT1G04260	AT1G05190
AT1G05200	AT1G04270	AT1G05320
AT1G05230	AT1G04280	AT1G05470
AT1G05270	AT1G04290	AT1G05570
AT1G05320	AT1G04340	AT1G05590
AT1G05380	AT1G04400	AT1G05710
AT1G05410	AT1G04410	AT1G05835
AT1G05430	AT1G04430	AT1G05850
AT1G05470	AT1G04440	AT1G05910
AT1G05500	AT1G04480	AT1G06000
AT1G05590	AT1G04510	AT1G06040
AT1G05600	AT1G04530	AT1G06080
AT1G05630	AT1G04630	AT1G06110
AT1G05730	AT1G04680	AT1G06200
AT1G05805	AT1G04690	AT1G06210
AT1G05830	AT1G04750	AT1G06220
AT1G05840	AT1G04770	AT1G06260
AT1G05860	AT1G04820	AT1G06290
AT1G05890	AT1G04850	AT1G06350
AT1G05900	AT1G04870	AT1G06390
AT1G05910	AT1G04960	AT1G06400
AT1G05940	AT1G04970	AT1G06410
AT1G05970	AT1G04980	AT1G06460
AT1G06050	AT1G04985	AT1G06515
AT1G06060	AT1G04990	AT1G06530
AT1G06070	AT1G05000	AT1G06550
AT1G06110	AT1G05100	AT1G06680
AT1G06130	AT1G05180	AT1G06690
AT1G06200	AT1G05205	AT1G06760
AT1G06240	AT1G05210	AT1G06820
AT1G06290	AT1G05260	AT1G06890
AT1G06380	AT1G05270	AT1G06950
AT1G06510	AT1G05340	AT1G07020
AT1G06530	AT1G05350	AT1G07070
AT1G06560	AT1G05430	AT1G07080
AT1G06590	AT1G05500	AT1G07140
AT1G06630	AT1G05560	AT1G07210
AT1G06700	AT1G05575	AT1G07220
AT1G06730	AT1G05620	AT1G07230
AT1G06770	AT1G05680	AT1G07320
AT1G06800	AT1G05710	AT1G07350
AT1G06820	AT1G05720	AT1G07360
AT1G06910	AT1G05760	AT1G07370
AT1G07000	AT1G05785	AT1G07440
AT1G07030	AT1G05810	AT1G07510
AT1G07080	AT1G05850	AT1G07530
AT1G07200	AT1G05870	AT1G07660
AT1G07250	AT1G05890	AT1G07670
AT1G07260	AT1G05960	AT1G07705
AT1G07310	AT1G06000	AT1G07720
AT1G07360	AT1G06010	AT1G07750
AT1G07380	AT1G06040	AT1G07770
AT1G07480	AT1G06060	AT1G07790
AT1G07510	AT1G06090	AT1G07810
AT1G07520	AT1G06110	AT1G07820
AT1G07530	AT1G06130	AT1G07890
AT1G07615	AT1G06200	AT1G07910
AT1G07640	AT1G06210	AT1G07920
AT1G07728	AT1G06290	AT1G07930
AT1G07745	AT1G06390	AT1G07940
AT1G07770	AT1G06400	AT1G08000
AT1G07780	AT1G06410	AT1G08010
AT1G07810	AT1G06475	AT1G08040
AT1G07840	AT1G06515	AT1G08110
AT1G07870	AT1G06550	AT1G08125
AT1G07910	AT1G06620	AT1G08130
AT1G07930	AT1G06630	AT1G08190
AT1G07970	AT1G06640	AT1G08200
AT1G07980	AT1G06700	AT1G08360
AT1G07990	AT1G06760	AT1G08380
AT1G08000	AT1G06780	AT1G08420
AT1G08010	AT1G06850	AT1G08470
AT1G08030	AT1G06870	AT1G08480
AT1G08110	AT1G06890	AT1G08510
AT1G08125	AT1G07000	AT1G08520
AT1G08190	AT1G07020	AT1G08540
AT1G08200	AT1G07030	AT1G08560
AT1G08210	AT1G07070	AT1G08570
AT1G08250	AT1G07080	AT1G08580
AT1G08260	AT1G07128	AT1G08650
AT1G08280	AT1G07135	AT1G08680
AT1G08350	AT1G07140	AT1G08820
AT1G08390	AT1G07150	AT1G08830
AT1G08410	AT1G07160	AT1G08880
AT1G08420	AT1G07170	AT1G09010
AT1G08450	AT1G07210	AT1G09020
AT1G08460	AT1G07310	AT1G09070
AT1G08470	AT1G07350	AT1G09130
AT1G08540	AT1G07360	AT1G09140
AT1G08600	AT1G07400	AT1G09150
AT1G08620	AT1G07420	AT1G09200
AT1G08660	AT1G07470	AT1G09210
AT1G08680	AT1G07480	AT1G09270
AT1G08700	AT1G07590	AT1G09310
AT1G08710	AT1G07610	AT1G09330
AT1G08720	AT1G07640	AT1G09340
AT1G08750	AT1G07660	AT1G09390
AT1G08760	AT1G07670	AT1G09490
AT1G08770	AT1G07750	AT1G09560
AT1G08800	AT1G07770	AT1G09580
AT1G08820	AT1G07790	AT1G09590
AT1G08960	AT1G07820	AT1G09620
AT1G09010	AT1G07830	AT1G09640
AT1G09060	AT1G07870	AT1G09660
AT1G09100	AT1G07890	AT1G09690
AT1G09150	AT1G07920	AT1G09750
AT1G09160	AT1G07930	AT1G09760
AT1G09195	AT1G07940	AT1G09770
AT1G09290	AT1G07960	AT1G09780
AT1G09300	AT1G08110	AT1G09795
AT1G09320	AT1G08160	AT1G09920
AT1G09420	AT1G08190	AT1G09980
AT1G09440	AT1G08200	AT1G10060
AT1G09520	AT1G08315	AT1G10120
AT1G09580	AT1G08340	AT1G10130
AT1G09700	AT1G08360	AT1G10200
AT1G09710	AT1G08370	AT1G10290
AT1G09730	AT1G08450	AT1G10370
AT1G09760	AT1G08480	AT1G10390
AT1G09800	AT1G08500	AT1G10410
AT1G09830	AT1G08510	AT1G10450
AT1G09850	AT1G08570	AT1G10470
AT1G09870	AT1G08580	AT1G10500
AT1G09900	AT1G08640	AT1G10510
AT1G09910	AT1G08780	AT1G10580
AT1G09920	AT1G08800	AT1G10630
AT1G09940	AT1G08820	AT1G10640
AT1G09960	AT1G08830	AT1G10670
AT1G09980	AT1G08880	AT1G10760
AT1G10020	AT1G08890	AT1G10840
AT1G10060	AT1G08920	AT1G10850
AT1G10090	AT1G08930	AT1G10870
AT1G10120	AT1G08940	AT1G10890
AT1G10150	AT1G08970	AT1G10910
AT1G10170	AT1G09070	AT1G10950
AT1G10180	AT1G09100	AT1G10960
AT1G10210	AT1G09130	AT1G11120
AT1G10240	AT1G09140	AT1G11240
AT1G10310	AT1G09150	AT1G11360
AT1G10320	AT1G09200	AT1G11430
AT1G10350	AT1G09210	AT1G11475
AT1G10430	AT1G09250	AT1G11600
AT1G10450	AT1G09270	AT1G11650
AT1G10570	AT1G09330	AT1G11680
AT1G10580	AT1G09430	AT1G11720
AT1G10600	AT1G09560	AT1G11750
AT1G10610	AT1G09570	AT1G11820
AT1G10650	AT1G09590	AT1G11840
AT1G10660	AT1G09620	AT1G11860
AT1G10700	AT1G09630	AT1G11890
AT1G10720	AT1G09640	AT1G11910
AT1G10730	AT1G09645	AT1G11930
AT1G10820	AT1G09660	AT1G12000
AT1G10840	AT1G09690	AT1G12050
AT1G10850	AT1G09740	AT1G12080
AT1G10870	AT1G09760	AT1G12090
AT1G11020	AT1G09770	AT1G12120
AT1G11060	AT1G09780	AT1G12230
AT1G11090	AT1G09794	AT1G12240
AT1G11270	AT1G09815	AT1G12250
AT1G11280	AT1G09840	AT1G12270
AT1G11330	AT1G09870	AT1G12310
AT1G11380	AT1G09920	AT1G12330
AT1G11390	AT1G09932	AT1G12360
AT1G11400	AT1G09940	AT1G12380
AT1G11410	AT1G09970	AT1G12410
AT1G11630	AT1G10030	AT1G12430
AT1G11755	AT1G10140	AT1G12440
AT1G11760	AT1G10150	AT1G12470
AT1G11780	AT1G10170	AT1G12530
AT1G11790	AT1G10200	AT1G12570
AT1G11800	AT1G10290	AT1G12780
AT1G11880	AT1G10370	AT1G12800
AT1G11890	AT1G10390	AT1G12810
AT1G11905	AT1G10410	AT1G12820
AT1G11930	AT1G10470	AT1G12830
AT1G11940	AT1G10500	AT1G12840
AT1G11960	AT1G10590	AT1G12860
AT1G12050	AT1G10630	AT1G12900
AT1G12060	AT1G10650	AT1G12920
AT1G12120	AT1G10670	AT1G13060
AT1G12230	AT1G10682	AT1G13080
AT1G12244	AT1G10700	AT1G13090
AT1G12270	AT1G10740	AT1G13120
AT1G12280	AT1G10840	AT1G13190
AT1G12330	AT1G10865	AT1G13280
AT1G12350	AT1G10890	AT1G13320
AT1G12370	AT1G10940	AT1G13350
AT1G12390	AT1G10950	AT1G13360
AT1G12420	AT1G11000	AT1G13380
AT1G12430	AT1G11020	AT1G13440
AT1G12450	AT1G11185	AT1G13560
AT1G12460	AT1G11260	AT1G13700
AT1G12470	AT1G11310	AT1G13730
AT1G12550	AT1G11360	AT1G13860
AT1G12680	AT1G11390	AT1G13930
AT1G12730	AT1G11400	AT1G13960
AT1G12760	AT1G11475	AT1G14000
AT1G12830	AT1G11480	AT1G14030
AT1G12840	AT1G11545	AT1G14200
AT1G12850	AT1G11580	AT1G14270
AT1G12860	AT1G11650	AT1G14320
AT1G12880	AT1G11670	AT1G14350
AT1G12930	AT1G11680	AT1G14400
AT1G12970	AT1G11740	AT1G14450
AT1G12990	AT1G11750	AT1G14510
AT1G13000	AT1G11790	AT1G14570
AT1G13030	AT1G11840	AT1G14610
AT1G13090	AT1G11860	AT1G14620
AT1G13100	AT1G11890	AT1G14650
AT1G13120	AT1G11910	AT1G14670
AT1G13160	AT1G11930	AT1G14685
AT1G13170	AT1G11960	AT1G14710
AT1G13180	AT1G12000	AT1G14740
AT1G13190	AT1G12050	AT1G14810
AT1G13210	AT1G12080	AT1G14820
AT1G13220	AT1G12090	AT1G14830
AT1G13250	AT1G12110	AT1G14890
AT1G13260	AT1G12140	AT1G14900
AT1G13320	AT1G12230	AT1G14980
AT1G13450	AT1G12310	AT1G15120
AT1G13460	AT1G12350	AT1G15240
AT1G13560	AT1G12360	AT1G15260
AT1G13690	AT1G12390	AT1G15270
AT1G13730	AT1G12400	AT1G15280
AT1G13740	AT1G12410	AT1G15290
AT1G13770	AT1G12440	AT1G15340
AT1G13780	AT1G12450	AT1G15360
AT1G13810	AT1G12560	AT1G15370
AT1G13860	AT1G12580	AT1G15470
AT1G13870	AT1G12640	AT1G15500
AT1G13880	AT1G12650	AT1G15690
AT1G13900	AT1G12740	AT1G15750
AT1G13910	AT1G12760	AT1G15780
AT1G13940	AT1G12780	AT1G15810
AT1G13960	AT1G12810	AT1G15820
AT1G13980	AT1G12840	AT1G15910
AT1G13990	AT1G12850	AT1G15930
AT1G14000	AT1G12910	AT1G15940
AT1G14020	AT1G12920	AT1G15950
AT1G14130	AT1G12950	AT1G16180
AT1G14170	AT1G13060	AT1G16190
AT1G14180	AT1G13195	AT1G16210
AT1G14200	AT1G13210	AT1G16240
AT1G14205	AT1G13245	AT1G16270
AT1G14230	AT1G13260	AT1G16340
AT1G14290	AT1G13280	AT1G16350
AT1G14300	AT1G13320	AT1G16460
AT1G14310	AT1G13340	AT1G16470
AT1G14330	AT1G13360	AT1G16520
AT1G14380	AT1G13380	AT1G16610
AT1G14450	AT1G13390	AT1G16630
AT1G14460	AT1G13420	AT1G16700
AT1G14510	AT1G13440	AT1G16720
AT1G14560	AT1G13450	AT1G16810
AT1G14570	AT1G13520	AT1G16880
AT1G14580	AT1G13560	AT1G16890
AT1G14590	AT1G13880	AT1G16920
AT1G14685	AT1G13930	AT1G17100
AT1G14690	AT1G13950	AT1G17110
AT1G14770	AT1G13960	AT1G17130
AT1G14820	AT1G13990	AT1G17140
AT1G14840	AT1G14000	AT1G17200
AT1G14890	AT1G14010	AT1G17210
AT1G14910	AT1G14170	AT1G17220
AT1G14970	AT1G14200	AT1G17280
AT1G15000	AT1G14210	AT1G17290
AT1G15020	AT1G14220	AT1G17370
AT1G15060	AT1G14230	AT1G17440
AT1G15215	AT1G14240	AT1G17470
AT1G15220	AT1G14290	AT1G17720
AT1G15230	AT1G14320	AT1G17730
AT1G15240	AT1G14330	AT1G17745
AT1G15310	AT1G14340	AT1G17840
AT1G15410	AT1G14360	AT1G17880
AT1G15430	AT1G14370	AT1G18070
AT1G15440	AT1G14400	AT1G18080
AT1G15470	AT1G14450	AT1G18210
AT1G15480	AT1G14510	AT1G18250
AT1G15490	AT1G14530	AT1G18260
AT1G15510	AT1G14540	AT1G18280
AT1G15530	AT1G14550	AT1G18450
AT1G15700	AT1G14570	AT1G18500
AT1G15710	AT1G14620	AT1G18540
AT1G15800	AT1G14670	AT1G18580
AT1G15810	AT1G14685	AT1G18650
AT1G15860	AT1G14720	AT1G18660
AT1G15940	AT1G14740	AT1G18720
AT1G15960	AT1G14810	AT1G18730
AT1G15970	AT1G14830	AT1G18800
AT1G16010	AT1G14860	AT1G18950
AT1G16020	AT1G14870	AT1G19000
AT1G16210	AT1G14900	AT1G19110
AT1G16220	AT1G14960	AT1G19140
AT1G16250	AT1G14980	AT1G19180
AT1G16260	AT1G14990	AT1G19330
AT1G16270	AT1G15010	AT1G19350
AT1G16280	AT1G15100	AT1G19570
AT1G16340	AT1G15110	AT1G19580
AT1G16445	AT1G15120	AT1G19650
AT1G16460	AT1G15130	AT1G19660
AT1G16500	AT1G15140	AT1G19670
AT1G16520	AT1G15210	AT1G19720
AT1G16540	AT1G15230	AT1G19740
AT1G16570	AT1G15250	AT1G19835
AT1G16590	AT1G15270	AT1G19850
AT1G16630	AT1G15280	AT1G19870
AT1G16650	AT1G15340	AT1G19880
AT1G16670	AT1G15350	AT1G19910
AT1G16680	AT1G15370	AT1G19920
AT1G16690	AT1G15380	AT1G20010
AT1G16710	AT1G15385	AT1G20020
AT1G16750	AT1G15400	AT1G20050
AT1G16780	AT1G15415	AT1G20090
AT1G16870	AT1G15420	AT1G20100
AT1G16930	AT1G15430	AT1G20110
AT1G16970	AT1G15500	AT1G20120
AT1G17060	AT1G15520	AT1G20130
AT1G17070	AT1G15670	AT1G20200
AT1G17110	AT1G15690	AT1G20220
AT1G17120	AT1G15740	AT1G20225
AT1G17130	AT1G15750	AT1G20260
AT1G17145	AT1G15800	AT1G20330
AT1G17160	AT1G15810	AT1G20340
AT1G17210	AT1G15860	AT1G20440
AT1G17270	AT1G15880	AT1G20450
AT1G17280	AT1G15920	AT1G20560
AT1G17340	AT1G15930	AT1G20580
AT1G17350	AT1G15950	AT1G20620
AT1G17360	AT1G16000	AT1G20630
AT1G17410	AT1G16010	AT1G20693
AT1G17470	AT1G16170	AT1G20696
AT1G17520	AT1G16180	AT1G20760
AT1G17550	AT1G16190	AT1G20810
AT1G17580	AT1G16210	AT1G20920
AT1G17590	AT1G16240	AT1G20930
AT1G17680	AT1G16300	AT1G20950
AT1G17690	AT1G16350	AT1G20960
AT1G17720	AT1G16460	AT1G20970
AT1G17760	AT1G16470	AT1G20980
AT1G17780	AT1G16560	AT1G21065
AT1G17790	AT1G16610	AT1G21080
AT1G17820	AT1G16670	AT1G21170
AT1G17930	AT1G16700	AT1G21190
AT1G17940	AT1G16740	AT1G21310
AT1G17970	AT1G16810	AT1G21400
AT1G17980	AT1G16840	AT1G21440
AT1G18150	AT1G16850	AT1G21460
AT1G18160	AT1G16870	AT1G21500
AT1G18190	AT1G16880	AT1G21540
AT1G18210	AT1G16890	AT1G21600
AT1G18260	AT1G16905	AT1G21660
AT1G18335	AT1G16920	AT1G21720
AT1G18340	AT1G17050	AT1G21750
AT1G18360	AT1G17060	AT1G21830
AT1G18450	AT1G17080	AT1G21880
AT1G18480	AT1G17130	AT1G21900
AT1G18485	AT1G17145	AT1G22070
AT1G18490	AT1G17147	AT1G22160
AT1G18550	AT1G17170	AT1G22250
AT1G18580	AT1G17180	AT1G22270
AT1G18600	AT1G17190	AT1G22300
AT1G18610	AT1G17280	AT1G22410
AT1G18640	AT1G17290	AT1G22450
AT1G18670	AT1G17340	AT1G22610
AT1G18700	AT1G17350	AT1G22700
AT1G18740	AT1G17370	AT1G22710
AT1G18745	AT1G17380	AT1G22730
AT1G18810	AT1G17410	AT1G22760
AT1G18840	AT1G17420	AT1G22780
AT1G18890	AT1G17455	AT1G22840
AT1G18900	AT1G17470	AT1G22850
AT1G18950	AT1G17530	AT1G22910
AT1G19010	AT1G17550	AT1G22930
AT1G19080	AT1G17620	AT1G23080
AT1G19100	AT1G17720	AT1G23190
AT1G19140	AT1G17730	AT1G23240
AT1G19170	AT1G17745	AT1G23260
AT1G19220	AT1G17860	AT1G23280
AT1G19270	AT1G17880	AT1G23290
AT1G19370	AT1G17890	AT1G23310
AT1G19397	AT1G18070	AT1G23390
AT1G19430	AT1G18080	AT1G23440
AT1G19440	AT1G18100	AT1G23490
AT1G19480	AT1G18150	AT1G23560
AT1G19485	AT1G18210	AT1G23660
AT1G19580	AT1G18270	AT1G23740
AT1G19600	AT1G18300	AT1G23780
AT1G19650	AT1G18450	AT1G23820
AT1G19680	AT1G18460	AT1G23960
AT1G19690	AT1G18470	AT1G24020
AT1G19700	AT1G18480	AT1G24050
AT1G19710	AT1G18540	AT1G24070
AT1G19750	AT1G18630	AT1G24160
AT1G19800	AT1G18640	AT1G24180
AT1G19850	AT1G18720	AT1G24260
AT1G19860	AT1G18740	AT1G24267
AT1G19950	AT1G18800	AT1G24310
AT1G19980	AT1G18840	AT1G24360
AT1G20200	AT1G18880	AT1G24400
AT1G20260	AT1G18890	AT1G24510
AT1G20270	AT1G18980	AT1G24764
AT1G20300	AT1G19000	AT1G24880
AT1G20370	AT1G19020	AT1G25054
AT1G20410	AT1G19110	AT1G25098
AT1G20490	AT1G19120	AT1G25175
AT1G20540	AT1G19130	AT1G25260
AT1G20560	AT1G19140	AT1G25290
AT1G20575	AT1G19180	AT1G25350
AT1G20640	AT1G19210	AT1G25440
AT1G20670	AT1G19310	AT1G25450
AT1G20760	AT1G19350	AT1G25490
AT1G20770	AT1G19360	AT1G25510
AT1G20780	AT1G19380	AT1G26110
AT1G20830	AT1G19400	AT1G26150
AT1G20880	AT1G19440	AT1G26190
AT1G20890	AT1G19450	AT1G26370
AT1G20910	AT1G19570	AT1G26450
AT1G20920	AT1G19580	AT1G26460
AT1G20970	AT1G19600	AT1G26550
AT1G20980	AT1G19660	AT1G26560
AT1G21090	AT1G19730	AT1G26580
AT1G21150	AT1G19770	AT1G26630
AT1G21160	AT1G19800	AT1G26650
AT1G21170	AT1G19835	AT1G26670
AT1G21200	AT1G19850	AT1G26720
AT1G21280	AT1G19870	AT1G26830
AT1G21450	AT1G19880	AT1G26850
AT1G21480	AT1G19910	AT1G26880
AT1G21560	AT1G19920	AT1G27090
AT1G21590	AT1G20050	AT1G27150
AT1G21610	AT1G20070	AT1G27290
AT1G21640	AT1G20090	AT1G27300
AT1G21650	AT1G20100	AT1G27310
AT1G21660	AT1G20110	AT1G27320
AT1G21670	AT1G20140	AT1G27330
AT1G21710	AT1G20200	AT1G27340
AT1G21730	AT1G20220	AT1G27350
AT1G21760	AT1G20225	AT1G27360
AT1G21780	AT1G20260	AT1G27370
AT1G21790	AT1G20330	AT1G27390
AT1G21840	AT1G20430	AT1G27400
AT1G22020	AT1G20440	AT1G27450
AT1G22040	AT1G20450	AT1G27520
AT1G22050	AT1G20510	AT1G27530
AT1G22060	AT1G20575	AT1G27595
AT1G22200	AT1G20580	AT1G27650
AT1G22310	AT1G20630	AT1G27710
AT1G22540	AT1G20693	AT1G27750
AT1G22570	AT1G20696	AT1G27760
AT1G22610	AT1G20770	AT1G27850
AT1G22620	AT1G20780	AT1G27950
AT1G22650	AT1G20823	AT1G27970
AT1G22660	AT1G20840	AT1G28060
AT1G22730	AT1G20850	AT1G28200
AT1G22750	AT1G20920	AT1G28290
AT1G22790	AT1G20950	AT1G28330
AT1G22800	AT1G20960	AT1G28340
AT1G22860	AT1G20970	AT1G28400
AT1G22870	AT1G20980	AT1G28430
AT1G22880	AT1G21000	AT1G28440
AT1G22882	AT1G21010	AT1G29070
AT1G22910	AT1G21065	AT1G29150
AT1G22920	AT1G21080	AT1G29170
AT1G22940	AT1G21140	AT1G29240
AT1G22960	AT1G21190	AT1G29250
AT1G22970	AT1G21310	AT1G29350
AT1G23000	AT1G21370	AT1G29370
AT1G23170	AT1G21380	AT1G29390
AT1G23220	AT1G21440	AT1G29395
AT1G23230	AT1G21450	AT1G29400
AT1G23330	AT1G21630	AT1G29470
AT1G23340	AT1G21680	AT1G29670
AT1G23460	AT1G21720	AT1G29700
AT1G23490	AT1G21750	AT1G29790
AT1G23530	AT1G21760	AT1G29850
AT1G23710	AT1G21770	AT1G29880
AT1G23780	AT1G21830	AT1G29900
AT1G23800	AT1G21900	AT1G29910
AT1G23820	AT1G21910	AT1G29920
AT1G23860	AT1G21980	AT1G29930
AT1G23890	AT1G22140	AT1G29965
AT1G23950	AT1G22180	AT1G29980
AT1G23960	AT1G22190	AT1G29990
AT1G23970	AT1G22200	AT1G30070
AT1G23980	AT1G22270	AT1G30120
AT1G24040	AT1G22280	AT1G30210
AT1G24120	AT1G22300	AT1G30230
AT1G24148	AT1G22360	AT1G30330
AT1G24160	AT1G22400	AT1G30360
AT1G24190	AT1G22410	AT1G30380
AT1G24240	AT1G22440	AT1G30440
AT1G24265	AT1G22450	AT1G30470
AT1G24267	AT1G22470	AT1G30490
AT1G24300	AT1G22510	AT1G30500
AT1G24340	AT1G22520	AT1G30530
AT1G24350	AT1G22530	AT1G30580
AT1G24440	AT1G22640	AT1G30630
AT1G24460	AT1G22710	AT1G30690
AT1G24560	AT1G22740	AT1G30820
AT1G24610	AT1G22750	AT1G30880
AT1G24764	AT1G22780	AT1G30970
AT1G25290	AT1G22810	AT1G31130
AT1G25320	AT1G22830	AT1G31180
AT1G25375	AT1G22840	AT1G31330
AT1G25380	AT1G22880	AT1G31340
AT1G25390	AT1G22885	AT1G31420
AT1G25420	AT1G22930	AT1G31580
AT1G25480	AT1G22985	AT1G31650
AT1G25540	AT1G23030	AT1G31660
AT1G25570	AT1G23040	AT1G31730
AT1G25580	AT1G23100	AT1G31780
AT1G26090	AT1G23190	AT1G31800
AT1G26120	AT1G23220	AT1G31812
AT1G26160	AT1G23260	AT1G31850
AT1G26170	AT1G23290	AT1G31860
AT1G26210	AT1G23440	AT1G31910
AT1G26230	AT1G23490	AT1G31930
AT1G26260	AT1G23550	AT1G31970
AT1G26270	AT1G23710	AT1G32050
AT1G26300	AT1G23720	AT1G32060
AT1G26520	AT1G23750	AT1G32080
AT1G26570	AT1G23780	AT1G32130
AT1G26640	AT1G23800	AT1G32160
AT1G26660	AT1G23820	AT1G32200
AT1G26690	AT1G23860	AT1G32220
AT1G26750	AT1G23950	AT1G32230
AT1G26830	AT1G23960	AT1G32360
AT1G26840	AT1G24050	AT1G32470
AT1G26930	AT1G24170	AT1G32490
AT1G26940	AT1G24180	AT1G32640
AT1G27070	AT1G24267	AT1G32700
AT1G27100	AT1G24350	AT1G32750
AT1G27120	AT1G24360	AT1G32780
AT1G27150	AT1G24440	AT1G32790
AT1G27200	AT1G24510	AT1G32900
AT1G27300	AT1G25098	AT1G32930
AT1G27320	AT1G25220	AT1G32990
AT1G27340	AT1G25230	AT1G33040
AT1G27370	AT1G25260	AT1G33120
AT1G27385	AT1G25275	AT1G33140
AT1G27390	AT1G25280	AT1G33170
AT1G27430	AT1G25350	AT1G33240
AT1G27440	AT1G25400	AT1G33250
AT1G27450	AT1G25420	AT1G33270
AT1G27540	AT1G25490	AT1G33290
AT1G27595	AT1G25550	AT1G33430
AT1G27600	AT1G25560	AT1G33470
AT1G27630	AT1G25682	AT1G33520
AT1G27650	AT1G26110	AT1G33590
AT1G27660	AT1G26270	AT1G33680
AT1G27690	AT1G26340	AT1G33810
AT1G27700	AT1G26450	AT1G33990
AT1G27750	AT1G26470	AT1G34000
AT1G27840	AT1G26550	AT1G34030
AT1G27850	AT1G26580	AT1G34190
AT1G27900	AT1G26630	AT1G34430
AT1G27910	AT1G26665	AT1G35115
AT1G27930	AT1G26670	AT1G35160
AT1G27960	AT1G26690	AT1G35310
AT1G28050	AT1G26740	AT1G35340
AT1G28060	AT1G26750	AT1G35420
AT1G28100	AT1G26820	AT1G35620
AT1G28120	AT1G26830	AT1G35680
AT1G28200	AT1G26850	AT1G35720
AT1G28240	AT1G26880	AT1G35780
AT1G28250	AT1G26910	AT1G36050
AT1G28310	AT1G26920	AT1G36160
AT1G28320	AT1G26940	AT1G36310
AT1G28350	AT1G27000	AT1G36990
AT1G28380	AT1G27020	AT1G37130
AT1G28390	AT1G27030	AT1G41830
AT1G28410	AT1G27090	AT1G41880
AT1G28420	AT1G27100	AT1G42430
AT1G28490	AT1G27130	AT1G42470
AT1G28530	AT1G27150	AT1G42480
AT1G29060	AT1G27290	AT1G42960
AT1G29170	AT1G27300	AT1G42970
AT1G29220	AT1G27310	AT1G42990
AT1G29300	AT1G27320	AT1G43130
AT1G29340	AT1G27330	AT1G43170
AT1G29410	AT1G27340	AT1G43190
AT1G29550	AT1G27350	AT1G43670
AT1G29630	AT1G27385	AT1G43690
AT1G29690	AT1G27390	AT1G43700
AT1G29750	AT1G27400	AT1G43710
AT1G29760	AT1G27435	AT1G43850
AT1G29800	AT1G27450	AT1G43890
AT1G29810	AT1G27530	AT1G44000
AT1G29820	AT1G27650	AT1G44170
AT1G29840	AT1G27695	AT1G44224
AT1G29850	AT1G27730	AT1G44446
AT1G29890	AT1G27760	AT1G44575
AT1G29960	AT1G27770	AT1G44750
AT1G30000	AT1G27950	AT1G44760
AT1G30090	AT1G27970	AT1G44780
AT1G30120	AT1G28120	AT1G44790
AT1G30130	AT1G28130	AT1G44810
AT1G30200	AT1G28190	AT1G44820
AT1G30240	AT1G28200	AT1G44835
AT1G30300	AT1G28250	AT1G44910
AT1G30320	AT1G28280	AT1G44920
AT1G30460	AT1G28290	AT1G44970
AT1G30470	AT1G28330	AT1G45000
AT1G30480	AT1G28380	AT1G45010
AT1G30490	AT1G28395	AT1G45474
AT1G30540	AT1G28480	AT1G45688
AT1G30570	AT1G28490	AT1G47128
AT1G30610	AT1G28510	AT1G47200
AT1G30810	AT1G28540	AT1G47250
AT1G30825	AT1G28580	AT1G47260
AT1G30890	AT1G28680	AT1G47278
AT1G30960	AT1G28960	AT1G47420
AT1G31010	AT1G29040	AT1G47490
AT1G31150	AT1G29050	AT1G47550
AT1G31175	AT1G29070	AT1G47710
AT1G31190	AT1G29150	AT1G47740
AT1G31220	AT1G29250	AT1G47970
AT1G31280	AT1G29290	AT1G47980
AT1G31340	AT1G29310	AT1G48030
AT1G31350	AT1G29330	AT1G48100
AT1G31360	AT1G29340	AT1G48110
AT1G31410	AT1G29390	AT1G48160
AT1G31440	AT1G29400	AT1G48210
AT1G31480	AT1G29470	AT1G48230
AT1G31540	AT1G29520	AT1G48300
AT1G31814	AT1G29640	AT1G48350
AT1G31870	AT1G29690	AT1G48410
AT1G31910	AT1G29850	AT1G48420
AT1G31920	AT1G29880	AT1G48440
AT1G32050	AT1G29970	AT1G48450
AT1G32150	AT1G29990	AT1G48480
AT1G32160	AT1G30070	AT1G48540
AT1G32240	AT1G30110	AT1G48600
AT1G32260	AT1G30120	AT1G48620
AT1G32340	AT1G30130	AT1G48630
AT1G32360	AT1G30135	AT1G48750
AT1G32400	AT1G30230	AT1G48790
AT1G32410	AT1G30270	AT1G48830
AT1G32490	AT1G30360	AT1G48850
AT1G32500	AT1G30400	AT1G48860
AT1G32730	AT1G30440	AT1G48900
AT1G32810	AT1G30510	AT1G48920
AT1G32860	AT1G30580	AT1G49140
AT1G32870	AT1G30620	AT1G49240
AT1G32930	AT1G30630	AT1G49300
AT1G32940	AT1G30690	AT1G49340
AT1G33050	AT1G30700	AT1G49380
AT1G33060	AT1G30730	AT1G49410
AT1G33080	AT1G30750	AT1G49430
AT1G33170	AT1G30820	AT1G49480
AT1G33250	AT1G30870	AT1G49510
AT1G33260	AT1G30880	AT1G49590
AT1G33270	AT1G30890	AT1G49600
AT1G33330	AT1G31020	AT1G49660
AT1G33360	AT1G31070	AT1G49740
AT1G33390	AT1G31130	AT1G49750
AT1G33400	AT1G31300	AT1G49760
AT1G33420	AT1G31340	AT1G49820
AT1G33700	AT1G31710	AT1G49890
AT1G33780	AT1G31730	AT1G49970
AT1G33970	AT1G31812	AT1G49975
AT1G33980	AT1G31817	AT1G50010
AT1G34010	AT1G31860	AT1G50020
AT1G34020	AT1G31910	AT1G50030
AT1G34110	AT1G31930	AT1G50140
AT1G34120	AT1G31970	AT1G50170
AT1G34150	AT1G32050	AT1G50200
AT1G34190	AT1G32100	AT1G50250
AT1G34210	AT1G32120	AT1G50310
AT1G34220	AT1G32130	AT1G50320
AT1G34270	AT1G32170	AT1G50360
AT1G34300	AT1G32210	AT1G50370
AT1G34340	AT1G32230	AT1G50430
AT1G34360	AT1G32370	AT1G50450
AT1G34380	AT1G32400	AT1G50480
AT1G34430	AT1G32410	AT1G50490
AT1G34550	AT1G32450	AT1G50600
AT1G34570	AT1G32460	AT1G50640
AT1G34750	AT1G32580	AT1G50660
AT1G34760	AT1G32640	AT1G50900
AT1G35220	AT1G32700	AT1G50920
AT1G35320	AT1G32790	AT1G51060
AT1G35470	AT1G32860	AT1G51070
AT1G35560	AT1G32870	AT1G51140
AT1G36070	AT1G32920	AT1G51160
AT1G36310	AT1G32928	AT1G51200
AT1G36990	AT1G33040	AT1G51400
AT1G42540	AT1G33050	AT1G51500
AT1G43620	AT1G33110	AT1G51510
AT1G43690	AT1G33120	AT1G51570
AT1G43700	AT1G33140	AT1G51590
AT1G43850	AT1G33230	AT1G51610
AT1G43860	AT1G33280	AT1G51630
AT1G43910	AT1G33470	AT1G51650
AT1G44170	AT1G33490	AT1G51690
AT1G44770	AT1G33590	AT1G51710
AT1G44780	AT1G33750	AT1G51720
AT1G44835	AT1G33780	AT1G51730
AT1G44900	AT1G33800	AT1G51940
AT1G44960	AT1G33810	AT1G51950
AT1G45050	AT1G33980	AT1G51980
AT1G45150	AT1G33990	AT1G52000
AT1G45160	AT1G34000	AT1G52030
AT1G45180	AT1G34030	AT1G52040
AT1G45207	AT1G34190	AT1G52220
AT1G45231	AT1G34260	AT1G52230
AT1G45233	AT1G34300	AT1G52300
AT1G45976	AT1G34350	AT1G52360
AT1G47056	AT1G34370	AT1G52380
AT1G47230	AT1G34418	AT1G52400
AT1G47250	AT1G34430	AT1G52410
AT1G47270	AT1G34750	AT1G52510
AT1G47310	AT1G35140	AT1G52570
AT1G47330	AT1G35160	AT1G52600
AT1G47380	AT1G35190	AT1G52670
AT1G47490	AT1G35210	AT1G52680
AT1G47500	AT1G35320	AT1G52740
AT1G47550	AT1G35516	AT1G52827
AT1G47570	AT1G35580	AT1G52855
AT1G47720	AT1G35620	AT1G52980
AT1G47750	AT1G35670	AT1G53050
AT1G47870	AT1G35720	AT1G53160
AT1G47900	AT1G35780	AT1G53210
AT1G47960	AT1G36050	AT1G53240
AT1G48040	AT1G36060	AT1G53280
AT1G48050	AT1G36160	AT1G53300
AT1G48110	AT1G36370	AT1G53310
AT1G48160	AT1G36380	AT1G53320
AT1G48200	AT1G36980	AT1G53400
AT1G48270	AT1G37130	AT1G53500
AT1G48280	AT1G41830	AT1G53580
AT1G48310	AT1G41880	AT1G53590
AT1G48360	AT1G42480	AT1G53670
AT1G48380	AT1G42960	AT1G53710
AT1G48430	AT1G42990	AT1G53750
AT1G48450	AT1G43130	AT1G53780
AT1G48490	AT1G43160	AT1G53800
AT1G48540	AT1G43170	AT1G53840
AT1G48550	AT1G43190	AT1G53850
AT1G48635	AT1G43560	AT1G54030
AT1G48650	AT1G43650	AT1G54050
AT1G48760	AT1G43670	AT1G54060
AT1G48780	AT1G43700	AT1G54080
AT1G48830	AT1G43710	AT1G54090
AT1G48840	AT1G43790	AT1G54100
AT1G48950	AT1G43890	AT1G54270
AT1G48970	AT1G43900	AT1G54320
AT1G49050	AT1G43910	AT1G54340
AT1G49180	AT1G44170	AT1G54370
AT1G49245	AT1G44350	AT1G54390
AT1G49340	AT1G44760	AT1G54410
AT1G49350	AT1G44770	AT1G54460
AT1G49360	AT1G44790	AT1G54490
AT1G49380	AT1G44800	AT1G54500
AT1G49480	AT1G44820	AT1G54580
AT1G49540	AT1G44835	AT1G54610
AT1G49560	AT1G45000	AT1G54630
AT1G49590	AT1G45050	AT1G54710
AT1G49620	AT1G45130	AT1G54780
AT1G49670	AT1G45145	AT1G54820
AT1G49710	AT1G45170	AT1G55110
AT1G49720	AT1G45688	AT1G55130
AT1G49780	AT1G45976	AT1G55210
AT1G49840	AT1G47128	AT1G55250
AT1G49850	AT1G47200	AT1G55310
AT1G49890	AT1G47250	AT1G55340
AT1G49950	AT1G47260	AT1G55350
AT1G49980	AT1G47278	AT1G55360
AT1G50000	AT1G47290	AT1G55480
AT1G50140	AT1G47380	AT1G55490
AT1G50200	AT1G47420	AT1G55520
AT1G50240	AT1G47480	AT1G55560
AT1G50260	AT1G47490	AT1G55570
AT1G50280	AT1G47510	AT1G55670
AT1G50300	AT1G47550	AT1G55680
AT1G50360	AT1G47600	AT1G55690
AT1G50380	AT1G47640	AT1G55840
AT1G50410	AT1G47670	AT1G55860
AT1G50440	AT1G47710	AT1G56045
AT1G50500	AT1G47740	AT1G56070
AT1G50570	AT1G47750	AT1G56110
AT1G50600	AT1G47830	AT1G56190
AT1G50620	AT1G47970	AT1G56200
AT1G50640	AT1G48030	AT1G56210
AT1G50660	AT1G48110	AT1G56220
AT1G50670	AT1G48140	AT1G56280
AT1G50710	AT1G48160	AT1G56330
AT1G50730	AT1G48170	AT1G56340
AT1G50740	AT1G48200	AT1G56450
AT1G50940	AT1G48210	AT1G56460
AT1G51080	AT1G48230	AT1G56560
AT1G51160	AT1G48240	AT1G56580
AT1G51350	AT1G48300	AT1G57620
AT1G51390	AT1G48320	AT1G57660
AT1G51450	AT1G48330	AT1G57720
AT1G51540	AT1G48410	AT1G57750
AT1G51550	AT1G48420	AT1G57860
AT1G51560	AT1G48440	AT1G58080
AT1G51580	AT1G48620	AT1G58100
AT1G51600	AT1G48630	AT1G58110
AT1G51610	AT1G48745	AT1G58290
AT1G51660	AT1G48750	AT1G58360
AT1G51690	AT1G48790	AT1G58380
AT1G51720	AT1G48830	AT1G58430
AT1G51730	AT1G48850	AT1G58440
AT1G51740	AT1G48860	AT1G58684
AT1G51745	AT1G48900	AT1G58807
AT1G51965	AT1G48920	AT1G58983
AT1G52140	AT1G49032	AT1G59124
AT1G52155	AT1G49050	AT1G59218
AT1G52160	AT1G49140	AT1G59359
AT1G52260	AT1G49240	AT1G59610
AT1G52310	AT1G49300	AT1G59750
AT1G52320	AT1G49400	AT1G59830
AT1G52370	AT1G49410	AT1G59890
AT1G52380	AT1G49480	AT1G59900
AT1G52500	AT1G49500	AT1G60000
AT1G52540	AT1G49590	AT1G60010
AT1G52550	AT1G49600	AT1G60070
AT1G52630	AT1G49660	AT1G60170
AT1G52730	AT1G49670	AT1G60200
AT1G52780	AT1G49760	AT1G60490
AT1G53000	AT1G49820	AT1G60550
AT1G53040	AT1G49950	AT1G60600
AT1G53050	AT1G50010	AT1G60710
AT1G53090	AT1G50020	AT1G60770
AT1G53140	AT1G50060	AT1G60780
AT1G53165	AT1G50200	AT1G60790
AT1G53170	AT1G50320	AT1G60800
AT1G53190	AT1G50370	AT1G60810
AT1G53240	AT1G50430	AT1G60870
AT1G53280	AT1G50460	AT1G60900
AT1G53290	AT1G50480	AT1G60950
AT1G53350	AT1G50490	AT1G60995
AT1G53450	AT1G50570	AT1G61010
AT1G53500	AT1G50590	AT1G61030
AT1G53510	AT1G50600	AT1G61100
AT1G53590	AT1G50630	AT1G61110
AT1G53645	AT1G50640	AT1G61250
AT1G53650	AT1G50670	AT1G61520
AT1G53710	AT1G50740	AT1G61563
AT1G53720	AT1G50920	AT1G61566
AT1G53760	AT1G51060	AT1G61620
AT1G53770	AT1G51070	AT1G61670
AT1G53880	AT1G51160	AT1G61730
AT1G54060	AT1G51200	AT1G61770
AT1G54080	AT1G51390	AT1G61790
AT1G54090	AT1G51420	AT1G61850
AT1G54115	AT1G51470	AT1G61870
AT1G54150	AT1G51510	AT1G61890
AT1G54170	AT1G51600	AT1G62020
AT1G54220	AT1G51630	AT1G62250
AT1G54250	AT1G51650	AT1G62330
AT1G54260	AT1G51680	AT1G62360
AT1G54340	AT1G51690	AT1G62380
AT1G54355	AT1G51710	AT1G62390
AT1G54360	AT1G51730	AT1G62430
AT1G54370	AT1G51760	AT1G62480
AT1G54390	AT1G51950	AT1G62500
AT1G54440	AT1G51980	AT1G62570
AT1G54510	AT1G52050	AT1G62740
AT1G54520	AT1G52060	AT1G62750
AT1G54570	AT1G52070	AT1G62780
AT1G54610	AT1G52200	AT1G62820
AT1G54650	AT1G52270	AT1G62880
AT1G54830	AT1G52280	AT1G62960
AT1G54850	AT1G52300	AT1G63000
AT1G54920	AT1G52342	AT1G63170
AT1G55080	AT1G52347	AT1G63240
AT1G55090	AT1G52360	AT1G63420
AT1G55120	AT1G52380	AT1G63430
AT1G55130	AT1G52540	AT1G63470
AT1G55150	AT1G52600	AT1G63480
AT1G55170	AT1G52670	AT1G63610
AT1G55250	AT1G52690	AT1G63670
AT1G55270	AT1G52710	AT1G63690
AT1G55280	AT1G52720	AT1G63710
AT1G55310	AT1G52730	AT1G63770
AT1G55320	AT1G52740	AT1G63780
AT1G55325	AT1G52760	AT1G63830
AT1G55460	AT1G52890	AT1G63900
AT1G55500	AT1G52910	AT1G63970
AT1G55510	AT1G52930	AT1G63980
AT1G55520	AT1G52980	AT1G64090
AT1G55530	AT1G53000	AT1G64142
AT1G55535	AT1G53030	AT1G64190
AT1G55590	AT1G53170	AT1G64230
AT1G55620	AT1G53180	AT1G64330
AT1G55680	AT1G53190	AT1G64355
AT1G55730	AT1G53210	AT1G64390
AT1G55740	AT1G53240	AT1G64440
AT1G55750	AT1G53280	AT1G64510
AT1G55760	AT1G53310	AT1G64520
AT1G55810	AT1G53320	AT1G64550
AT1G55820	AT1G53380	AT1G64650
AT1G55830	AT1G53400	AT1G64720
AT1G55880	AT1G53480	AT1G64760
AT1G55930	AT1G53500	AT1G64770
AT1G55960	AT1G53560	AT1G64790
AT1G55980	AT1G53580	AT1G64860
AT1G56000	AT1G53625	AT1G64880
AT1G56090	AT1G53670	AT1G64950
AT1G56180	AT1G53750	AT1G64970
AT1G56210	AT1G53760	AT1G64980
AT1G56290	AT1G53840	AT1G65010
AT1G56310	AT1G53850	AT1G65040
AT1G56350	AT1G53910	AT1G65060
AT1G56423	AT1G53920	AT1G65220
AT1G56440	AT1G54000	AT1G65230
AT1G56460	AT1G54010	AT1G65260
AT1G56510	AT1G54030	AT1G65270
AT1G56560	AT1G54050	AT1G65280
AT1G56590	AT1G54080	AT1G65290
AT1G56610	AT1G54100	AT1G65295
AT1G56670	AT1G54120	AT1G65370
AT1G56720	AT1G54130	AT1G65440
AT1G57680	AT1G54170	AT1G65540
AT1G57700	AT1G54210	AT1G65560
AT1G57790	AT1G54250	AT1G65580
AT1G57820	AT1G54270	AT1G65650
AT1G57870	AT1G54290	AT1G65660
AT1G58025	AT1G54320	AT1G65700
AT1G58060	AT1G54340	AT1G65720
AT1G58100	AT1G54390	AT1G65730
AT1G58110	AT1G54410	AT1G65820
AT1G58200	AT1G54460	AT1G65900
AT1G58220	AT1G54575	AT1G65930
AT1G58230	AT1G54580	AT1G65960
AT1G58250	AT1G54630	AT1G65980
AT1G58350	AT1G54690	AT1G66150
AT1G58360	AT1G54830	AT1G66180
AT1G59520	AT1G54970	AT1G66200
AT1G59540	AT1G54990	AT1G66240
AT1G59560	AT1G55160	AT1G66260
AT1G59650	AT1G55190	AT1G66330
AT1G59710	AT1G55210	AT1G66350
AT1G59720	AT1G55300	AT1G66410
AT1G59830	AT1G55310	AT1G66430
AT1G59890	AT1G55330	AT1G66580
AT1G59910	AT1G55340	AT1G66670
AT1G59960	AT1G55360	AT1G66850
AT1G59980	AT1G55450	AT1G67050
AT1G60160	AT1G55520	AT1G67080
AT1G60170	AT1G55530	AT1G67090
AT1G60430	AT1G55680	AT1G67230
AT1G60440	AT1G55730	AT1G67280
AT1G60530	AT1G55840	AT1G67310
AT1G60545	AT1G55850	AT1G67325
AT1G60560	AT1G55920	AT1G67350
AT1G60620	AT1G56045	AT1G67360
AT1G60650	AT1G56060	AT1G67430
AT1G60670	AT1G56070	AT1G67630
AT1G60770	AT1G56080	AT1G67680
AT1G60790	AT1G56110	AT1G67730
AT1G60800	AT1G56140	AT1G67740
AT1G60850	AT1G56190	AT1G67750
AT1G60860	AT1G56200	AT1G67785
AT1G60890	AT1G56220	AT1G67830
AT1G60940	AT1G56280	AT1G67840
AT1G60995	AT1G56300	AT1G67865
AT1G61000	AT1G56330	AT1G67930
AT1G61010	AT1G56340	AT1G67990
AT1G61030	AT1G56450	AT1G68010
AT1G61040	AT1G56580	AT1G68020
AT1G61140	AT1G56590	AT1G68060
AT1G61170	AT1G56600	AT1G68370
AT1G61180	AT1G56660	AT1G68440
AT1G61210	AT1G56700	AT1G68490
AT1G61240	AT1G57540	AT1G68520
AT1G61300	AT1G57620	AT1G68530
AT1G61350	AT1G57660	AT1G68560
AT1G61360	AT1G57680	AT1G68570
AT1G61560	AT1G57720	AT1G68590
AT1G61620	AT1G57765	AT1G68660
AT1G61640	AT1G57860	AT1G68720
AT1G61660	AT1G57990	AT1G68790
AT1G61670	AT1G58030	AT1G68810
AT1G61690	AT1G58080	AT1G68820
AT1G61730	AT1G58110	AT1G68830
AT1G61795	AT1G58235	AT1G68875
AT1G61850	AT1G58270	AT1G69120
AT1G61960	AT1G58280	AT1G69180
AT1G61980	AT1G58290	AT1G69220
AT1G61990	AT1G58340	AT1G69295
AT1G62010	AT1G58360	AT1G69390
AT1G62050	AT1G58380	AT1G69410
AT1G62085	AT1G58440	AT1G69420
AT1G62150	AT1G59580	AT1G69460
AT1G62200	AT1G59590	AT1G69510
AT1G62305	AT1G59610	AT1G69530
AT1G62330	AT1G59650	AT1G69620
AT1G62520	AT1G59730	AT1G69640
AT1G62590	AT1G59870	AT1G69690
AT1G62620	AT1G59900	AT1G69700
AT1G62730	AT1G59910	AT1G69740
AT1G62740	AT1G59940	AT1G69770
AT1G62810	AT1G59960	AT1G69780
AT1G62830	AT1G60010	AT1G69800
AT1G62850	AT1G60070	AT1G69830
AT1G62910	AT1G60170	AT1G69940
AT1G63090	AT1G60420	AT1G70090
AT1G63130	AT1G60430	AT1G70100
AT1G63160	AT1G60680	AT1G70160
AT1G63170	AT1G60710	AT1G70210
AT1G63180	AT1G60730	AT1G70310
AT1G63240	AT1G60750	AT1G70320
AT1G63270	AT1G60780	AT1G70370
AT1G63290	AT1G60810	AT1G70490
AT1G63360	AT1G60940	AT1G70600
AT1G63430	AT1G60989	AT1G70620
AT1G63470	AT1G61100	AT1G70660
AT1G63490	AT1G61140	AT1G70700
AT1G63500	AT1G61150	AT1G70710
AT1G63640	AT1G61250	AT1G70730
AT1G63670	AT1G61260	AT1G70770
AT1G63690	AT1G61340	AT1G70780
AT1G63850	AT1G61360	AT1G70782
AT1G63900	AT1G61560	AT1G70820
AT1G64040	AT1G61570	AT1G70830
AT1G64080	AT1G61620	AT1G70900
AT1G64105	AT1G61660	AT1G71010
AT1G64142	AT1G61730	AT1G71220
AT1G64280	AT1G61740	AT1G71260
AT1G64330	AT1G61770	AT1G71270
AT1G64385	AT1G61780	AT1G71350
AT1G64400	AT1G61790	AT1G71500
AT1G64440	AT1G61820	AT1G71695
AT1G64530	AT1G61890	AT1G71720
AT1G64550	AT1G61900	AT1G71730
AT1G64570	AT1G62020	AT1G71770
AT1G64580	AT1G62040	AT1G71780
AT1G64628	AT1G62045	AT1G71790
AT1G64660	AT1G62180	AT1G71800
AT1G64670	AT1G62300	AT1G71820
AT1G64690	AT1G62380	AT1G71840
AT1G64740	AT1G62390	AT1G71860
AT1G64810	AT1G62422	AT1G72020
AT1G64840	AT1G62480	AT1G72040
AT1G64890	AT1G62570	AT1G72050
AT1G64940	AT1G62640	AT1G72150
AT1G64950	AT1G62660	AT1G72160
AT1G64960	AT1G62740	AT1G72180
AT1G64990	AT1G62790	AT1G72260
AT1G65020	AT1G62800	AT1G72290
AT1G65380	AT1G62820	AT1G72320
AT1G65410	AT1G62840	AT1G72330
AT1G65420	AT1G62975	AT1G72370
AT1G65430	AT1G62980	AT1G72450
AT1G65470	AT1G62990	AT1G72480
AT1G65540	AT1G63000	AT1G72550
AT1G65560	AT1G63010	AT1G72610
AT1G65580	AT1G63090	AT1G72640
AT1G65650	AT1G63110	AT1G72710
AT1G65660	AT1G63120	AT1G72750
AT1G65800	AT1G63220	AT1G72970
AT1G65950	AT1G63290	AT1G73010
AT1G66260	AT1G63310	AT1G73030
AT1G66340	AT1G63460	AT1G73060
AT1G66510	AT1G63500	AT1G73230
AT1G66530	AT1G63660	AT1G73430
AT1G66660	AT1G63690	AT1G73490
AT1G66680	AT1G63720	AT1G73540
AT1G66730	AT1G63770	AT1G73590
AT1G66750	AT1G63780	AT1G73655
AT1G66840	AT1G63800	AT1G73730
AT1G66880	AT1G63830	AT1G73760
AT1G66900	AT1G63840	AT1G73840
AT1G66910	AT1G63940	AT1G73885
AT1G66980	AT1G63980	AT1G73930
AT1G67170	AT1G64040	AT1G73940
AT1G67190	AT1G64060	AT1G73960
AT1G67300	AT1G64065	AT1G73980
AT1G67310	AT1G64090	AT1G73990
AT1G67320	AT1G64190	AT1G74030
AT1G67325	AT1G64200	AT1G74040
AT1G67410	AT1G64230	AT1G74050
AT1G67440	AT1G64330	AT1G74060
AT1G67490	AT1G64390	AT1G74100
AT1G67510	AT1G64440	AT1G74160
AT1G67530	AT1G64520	AT1G74230
AT1G67550	AT1G64550	AT1G74260
AT1G67560	AT1G64640	AT1G74270
AT1G67580	AT1G64650	AT1G74430
AT1G67590	AT1G64700	AT1G74470
AT1G67620	AT1G64720	AT1G74530
AT1G67630	AT1G64740	AT1G74540
AT1G67690	AT1G64750	AT1G74550
AT1G67720	AT1G64850	AT1G74560
AT1G67792	AT1G64880	AT1G74670
AT1G67800	AT1G64950	AT1G74690
AT1G67840	AT1G64980	AT1G74730
AT1G67850	AT1G64990	AT1G74840
AT1G67880	AT1G65010	AT1G74880
AT1G67890	AT1G65020	AT1G74910
AT1G67960	AT1G65220	AT1G74920
AT1G68020	AT1G65260	AT1G74950
AT1G68070	AT1G65270	AT1G74960
AT1G68080	AT1G65290	AT1G74970
AT1G68100	AT1G65310	AT1G75060
AT1G68130	AT1G65430	AT1G75080
AT1G68160	AT1G65440	AT1G75100
AT1G68370	AT1G65510	AT1G75170
AT1G68400	AT1G65590	AT1G75180
AT1G68410	AT1G65610	AT1G75240
AT1G68490	AT1G65660	AT1G75270
AT1G68540	AT1G65690	AT1G75280
AT1G68550	AT1G65700	AT1G75310
AT1G68580	AT1G65720	AT1G75330
AT1G68670	AT1G65820	AT1G75350
AT1G68710	AT1G65840	AT1G75370
AT1G68720	AT1G65930	AT1G75380
AT1G68780	AT1G65960	AT1G75390
AT1G68795	AT1G65980	AT1G75400
AT1G68820	AT1G66070	AT1G75500
AT1G68910	AT1G66090	AT1G75510
AT1G68940	AT1G66160	AT1G75560
AT1G68980	AT1G66180	AT1G75630
AT1G68990	AT1G66200	AT1G75660
AT1G69010	AT1G66240	AT1G75680
AT1G69060	AT1G66260	AT1G75690
AT1G69070	AT1G66270	AT1G75750
AT1G69080	AT1G66280	AT1G75760
AT1G69270	AT1G66400	AT1G75800
AT1G69330	AT1G66410	AT1G75840
AT1G69340	AT1G66500	AT1G75860
AT1G69360	AT1G66580	AT1G75880
AT1G69370	AT1G66600	AT1G75910
AT1G69380	AT1G66670	AT1G75930
AT1G69450	AT1G66680	AT1G75940
AT1G69460	AT1G66725	AT1G75950
AT1G69550	AT1G66740	AT1G75990
AT1G69580	AT1G66760	AT1G76010
AT1G69587	AT1G66800	AT1G76030
AT1G69640	AT1G66880	AT1G76080
AT1G69670	AT1G66900	AT1G76100
AT1G69680	AT1G67060	AT1G76160
AT1G69800	AT1G67230	AT1G76200
AT1G69910	AT1G67250	AT1G76300
AT1G69935	AT1G67280	AT1G76310
AT1G69960	AT1G67300	AT1G76400
AT1G69980	AT1G67350	AT1G76490
AT1G70000	AT1G67360	AT1G76540
AT1G70060	AT1G67365	AT1G76670
AT1G70150	AT1G67430	AT1G76810
AT1G70160	AT1G67480	AT1G76850
AT1G70180	AT1G67620	AT1G76880
AT1G70230	AT1G67680	AT1G76950
AT1G70310	AT1G67730	AT1G76990
AT1G70340	AT1G67785	AT1G77030
AT1G70480	AT1G67810	AT1G77080
AT1G70520	AT1G67920	AT1G77180
AT1G70530	AT1G67940	AT1G77210
AT1G70570	AT1G67950	AT1G77270
AT1G70610	AT1G67980	AT1G77370
AT1G70740	AT1G68000	AT1G77440
AT1G70750	AT1G68060	AT1G77470
AT1G70760	AT1G68140	AT1G77490
AT1G70790	AT1G68160	AT1G77510
AT1G70895	AT1G68220	AT1G77540
AT1G70900	AT1G68300	AT1G77590
AT1G71020	AT1G68310	AT1G77610
AT1G71080	AT1G68370	AT1G77670
AT1G71090	AT1G68410	AT1G77710
AT1G71100	AT1G68440	AT1G77800
AT1G71170	AT1G68450	AT1G77840
AT1G71180	AT1G68490	AT1G77930
AT1G71230	AT1G68560	AT1G77940
AT1G71240	AT1G68580	AT1G78020
AT1G71310	AT1G68650	AT1G78040
AT1G71340	AT1G68660	AT1G78080
AT1G71350	AT1G68670	AT1G78140
AT1G71440	AT1G68680	AT1G78150
AT1G71460	AT1G68760	AT1G78160
AT1G71710	AT1G68795	AT1G78170
AT1G71800	AT1G68820	AT1G78210
AT1G71820	AT1G68840	AT1G78240
AT1G71830	AT1G69030	AT1G78280
AT1G71840	AT1G69040	AT1G78300
AT1G71850	AT1G69250	AT1G78370
AT1G71900	AT1G69252	AT1G78380
AT1G71920	AT1G69260	AT1G78490
AT1G71960	AT1G69270	AT1G78570
AT1G71990	AT1G69295	AT1G78580
AT1G72010	AT1G69340	AT1G78590
AT1G72050	AT1G69410	AT1G78600
AT1G72090	AT1G69450	AT1G78630
AT1G72170	AT1G69460	AT1G78660
AT1G72320	AT1G69510	AT1G78680
AT1G72330	AT1G69526	AT1G78820
AT1G72340	AT1G69530	AT1G78882
AT1G72420	AT1G69620	AT1G78900
AT1G72470	AT1G69640	AT1G78920
AT1G72500	AT1G69680	AT1G78960
AT1G72550	AT1G69740	AT1G79000
AT1G72560	AT1G69750	AT1G79010
AT1G72650	AT1G69760	AT1G79040
AT1G72670	AT1G69840	AT1G79090
AT1G72710	AT1G69890	AT1G79210
AT1G72740	AT1G69930	AT1G79230
AT1G72750	AT1G69960	AT1G79245
AT1G72790	AT1G69980	AT1G79280
AT1G72830	AT1G70000	AT1G79340
AT1G72855	AT1G70090	AT1G79350
AT1G72910	AT1G70130	AT1G79390
AT1G72940	AT1G70160	AT1G79440
AT1G72990	AT1G70170	AT1G79500
AT1G73020	AT1G70185	AT1G79530
AT1G73030	AT1G70190	AT1G79550
AT1G73080	AT1G70290	AT1G79570
AT1G73090	AT1G70310	AT1G79600
AT1G73100	AT1G70320	AT1G79650
AT1G73130	AT1G70330	AT1G79690
AT1G73170	AT1G70350	AT1G79730
AT1G73200	AT1G70410	AT1G79750
AT1G73240	AT1G70420	AT1G79820
AT1G73310	AT1G70490	AT1G79830
AT1G73320	AT1G70590	AT1G79850
AT1G73350	AT1G70600	AT1G79870
AT1G73380	AT1G70670	AT1G79920
AT1G73390	AT1G70730	AT1G79930
AT1G73440	AT1G70770	AT1G79940
AT1G73450	AT1G70790	AT1G79950
AT1G73460	AT1G70800	AT1G79970
AT1G73470	AT1G70850	AT1G79990
AT1G73670	AT1G70900	AT1G80020
AT1G73710	AT1G70940	AT1G80030
AT1G73720	AT1G71010	AT1G80040
AT1G73730	AT1G71080	AT1G80070
AT1G73750	AT1G71190	AT1G80230
AT1G73770	AT1G71260	AT1G80260
AT1G73840	AT1G71340	AT1G80280
AT1G73875	AT1G71520	AT1G80300
AT1G73880	AT1G71692	AT1G80310
AT1G73930	AT1G71697	AT1G80380
AT1G73950	AT1G71730	AT1G80410
AT1G73960	AT1G71780	AT1G80460
AT1G73970	AT1G71820	AT1G80490
AT1G73980	AT1G71840	AT1G80500
AT1G74050	AT1G71860	AT1G80600
AT1G74120	AT1G71880	AT1G80750
AT1G74160	AT1G71940	AT1G80780
AT1G74170	AT1G71950	AT1G80790
AT1G74240	AT1G71980	AT1G80860
AT1G74300	AT1G72020	AT1G80920
AT1G74390	AT1G72140	AT1G80930
AT1G74450	AT1G72150	AT1G80940
AT1G74680	AT1G72160	AT2G01010
AT1G74700	AT1G72170	AT2G01020
AT1G74710	AT1G72175	AT2G01060
AT1G74720	AT1G72230	AT2G01100
AT1G74740	AT1G72370	AT2G01110
AT1G74750	AT1G72416	AT2G01140
AT1G74780	AT1G72430	AT2G01150
AT1G74800	AT1G72490	AT2G01220
AT1G74860	AT1G72500	AT2G01250
AT1G74910	AT1G72510	AT2G01270
AT1G74950	AT1G72550	AT2G01350
AT1G75010	AT1G72630	AT2G01450
AT1G75020	AT1G72680	AT2G01470
AT1G75080	AT1G72700	AT2G01520
AT1G75130	AT1G72710	AT2G01570
AT1G75140	AT1G72730	AT2G01600
AT1G75200	AT1G72750	AT2G01630
AT1G75230	AT1G72770	AT2G01690
AT1G75310	AT1G72880	AT2G01710
AT1G75370	AT1G73010	AT2G01720
AT1G75400	AT1G73030	AT2G01820
AT1G75410	AT1G73080	AT2G01910
AT1G75420	AT1G73230	AT2G01970
AT1G75510	AT1G73330	AT2G02050
AT1G75640	AT1G73340	AT2G02090
AT1G75710	AT1G73390	AT2G02100
AT1G75760	AT1G73480	AT2G02130
AT1G75840	AT1G73490	AT2G02160
AT1G75850	AT1G73500	AT2G02510
AT1G75860	AT1G73530	AT2G02560
AT1G75900	AT1G73540	AT2G02570
AT1G75980	AT1G73790	AT2G02710
AT1G75990	AT1G73920	AT2G02760
AT1G76030	AT1G73940	AT2G02780
AT1G76120	AT1G73965	AT2G02790
AT1G76150	AT1G74000	AT2G03090
AT1G76170	AT1G74010	AT2G03120
AT1G76185	AT1G74020	AT2G03150
AT1G76260	AT1G74030	AT2G03240
AT1G76270	AT1G74050	AT2G03420
AT1G76280	AT1G74060	AT2G03440
AT1G76300	AT1G74100	AT2G03550
AT1G76310	AT1G74210	AT2G03680
AT1G76320	AT1G74230	AT2G03740
AT1G76360	AT1G74270	AT2G03750
AT1G76380	AT1G74310	AT2G03820
AT1G76390	AT1G74340	AT2G03850
AT1G76405	AT1G74380	AT2G03890
AT1G76440	AT1G74450	AT2G04030
AT1G76510	AT1G74458	AT2G04240
AT1G76560	AT1G74500	AT2G04280
AT1G76570	AT1G74510	AT2G04350
AT1G76580	AT1G74520	AT2G04360
AT1G76630	AT1G74560	AT2G04378
AT1G76660	AT1G74660	AT2G04390
AT1G76670	AT1G74690	AT2G04410
AT1G76700	AT1G74790	AT2G04520
AT1G76710	AT1G74840	AT2G04570
AT1G76720	AT1G74910	AT2G04630
AT1G76850	AT1G74920	AT2G04700
AT1G76950	AT1G74950	AT2G04780
AT1G76970	AT1G75020	AT2G04842
AT1G76980	AT1G75080	AT2G04880
AT1G77020	AT1G75170	AT2G05070
AT1G77030	AT1G75180	AT2G05100
AT1G77140	AT1G75220	AT2G05220
AT1G77220	AT1G75270	AT2G05310
AT1G77240	AT1G75280	AT2G05620
AT1G77250	AT1G75330	AT2G05630
AT1G77260	AT1G75370	AT2G05710
AT1G77280	AT1G75380	AT2G05790
AT1G77290	AT1G75400	AT2G05840
AT1G77300	AT1G75440	AT2G05920
AT1G77440	AT1G75500	AT2G05990
AT1G77470	AT1G75510	AT2G06050
AT1G77480	AT1G75540	AT2G06520
AT1G77500	AT1G75560	AT2G06850
AT1G77580	AT1G75600	AT2G07050
AT1G77600	AT1G75630	AT2G07340
AT1G77660	AT1G75680	AT2G07360
AT1G77680	AT1G75750	AT2G07560
AT1G77720	AT1G75780	AT2G07690
AT1G77810	AT1G75800	AT2G09990
AT1G77850	AT1G75810	AT2G10410
AT1G78010	AT1G75840	AT2G10940
AT1G78070	AT1G75860	AT2G11520
AT1G78110	AT1G75950	AT2G11890
AT1G78200	AT1G76010	AT2G11910
AT1G78240	AT1G76030	AT2G13360
AT1G78265	AT1G76040	AT2G13540
AT1G78280	AT1G76070	AT2G13560
AT1G78420	AT1G76090	AT2G13610
AT1G78540	AT1G76140	AT2G13970
AT1G78550	AT1G76150	AT2G14530
AT1G78560	AT1G76160	AT2G14720
AT1G78590	AT1G76180	AT2G14740
AT1G78610	AT1G76200	AT2G14880
AT1G78620	AT1G76240	AT2G14890
AT1G78650	AT1G76260	AT2G14910
AT1G78660	AT1G76340	AT2G15090
AT1G78690	AT1G76460	AT2G15240
AT1G78800	AT1G76490	AT2G15270
AT1G78810	AT1G76520	AT2G15290
AT1G78882	AT1G76550	AT2G15292
AT1G78895	AT1G76600	AT2G15320
AT1G78915	AT1G76640	AT2G15530
AT1G78920	AT1G76650	AT2G15620
AT1G79010	AT1G76670	AT2G15890
AT1G79020	AT1G76680	AT2G15970
AT1G79030	AT1G76690	AT2G16070
AT1G79060	AT1G76700	AT2G16365
AT1G79080	AT1G76760	AT2G16370
AT1G79090	AT1G76790	AT2G16440
AT1G79150	AT1G76810	AT2G16460
AT1G79190	AT1G76860	AT2G16485
AT1G79230	AT1G76900	AT2G16500
AT1G79500	AT1G76920	AT2G16510
AT1G79540	AT1G76930	AT2G16600
AT1G79610	AT1G76970	AT2G16640
AT1G79630	AT1G76980	AT2G16750
AT1G79670	AT1G76990	AT2G16780
AT1G79690	AT1G77000	AT2G16800
AT1G79710	AT1G77020	AT2G16850
AT1G79720	AT1G77080	AT2G16860
AT1G79730	AT1G77130	AT2G16930
AT1G79810	AT1G77180	AT2G16940
AT1G79820	AT1G77330	AT2G17190
AT1G79840	AT1G77350	AT2G17200
AT1G79870	AT1G77370	AT2G17240
AT1G79880	AT1G77440	AT2G17250
AT1G79950	AT1G77450	AT2G17280
AT1G79970	AT1G77500	AT2G17300
AT1G80000	AT1G77510	AT2G17360
AT1G80010	AT1G77540	AT2G17380
AT1G80040	AT1G77610	AT2G17390
AT1G80150	AT1G77680	AT2G17410
AT1G80170	AT1G77710	AT2G17420
AT1G80190	AT1G77750	AT2G17480
AT1G80210	AT1G77760	AT2G17520
AT1G80290	AT1G77770	AT2G17560
AT1G80350	AT1G77840	AT2G17760
AT1G80400	AT1G77885	AT2G17790
AT1G80420	AT1G77920	AT2G17800
AT1G80480	AT1G77940	AT2G17930
AT1G80500	AT1G78000	AT2G17980
AT1G80510	AT1G78040	AT2G17990
AT1G80550	AT1G78050	AT2G18020
AT1G80620	AT1G78060	AT2G18040
AT1G80630	AT1G78070	AT2G18110
AT1G80670	AT1G78080	AT2G18160
AT1G80680	AT1G78100	AT2G18162
AT1G80690	AT1G78150	AT2G18230
AT1G80700	AT1G78240	AT2G18280
AT1G80780	AT1G78260	AT2G18440
AT1G80810	AT1G78280	AT2G18510
AT1G80850	AT1G78300	AT2G18630
AT1G80870	AT1G78340	AT2G18710
AT1G80900	AT1G78370	AT2G18730
AT1G80910	AT1G78380	AT2G18740
AT2G01060	AT1G78420	AT2G18750
AT2G01070	AT1G78520	AT2G18790
AT2G01080	AT1G78570	AT2G18876
AT2G01100	AT1G78600	AT2G18940
AT2G01130	AT1G78610	AT2G18950
AT2G01170	AT1G78620	AT2G18960
AT2G01220	AT1G78660	AT2G18990
AT2G01290	AT1G78670	AT2G19070
AT2G01320	AT1G78680	AT2G19080
AT2G01330	AT1G78830	AT2G19110
AT2G01350	AT1G78850	AT2G19170
AT2G01410	AT1G78870	AT2G19180
AT2G01440	AT1G78890	AT2G19270
AT2G01470	AT1G78895	AT2G19400
AT2G01480	AT1G78900	AT2G19470
AT2G01570	AT1G78920	AT2G19480
AT2G01600	AT1G79010	AT2G19520
AT2G01620	AT1G79040	AT2G19540
AT2G01650	AT1G79075	AT2G19730
AT2G01680	AT1G79210	AT2G19740
AT2G01735	AT1G79230	AT2G19750
AT2G01750	AT1G79270	AT2G19760
AT2G01760	AT1G79340	AT2G19770
AT2G01930	AT1G79380	AT2G19830
AT2G01980	AT1G79390	AT2G19950
AT2G02040	AT1G79410	AT2G20060
AT2G02148	AT1G79440	AT2G20140
AT2G02170	AT1G79450	AT2G20190
AT2G02220	AT1G79500	AT2G20230
AT2G02230	AT1G79530	AT2G20260
AT2G02360	AT1G79550	AT2G20280
AT2G02370	AT1G79580	AT2G20330
AT2G02400	AT1G79590	AT2G20360
AT2G02410	AT1G79650	AT2G20420
AT2G02570	AT1G79660	AT2G20450
AT2G02730	AT1G79690	AT2G20490
AT2G02780	AT1G79710	AT2G20515
AT2G02790	AT1G79750	AT2G20530
AT2G02810	AT1G79830	AT2G20570
AT2G02860	AT1G79920	AT2G20580
AT2G02870	AT1G79930	AT2G20690
AT2G02880	AT1G79940	AT2G20720
AT2G02910	AT1G79970	AT2G20760
AT2G02950	AT1G79990	AT2G20820
AT2G02970	AT1G80040	AT2G20860
AT2G03050	AT1G80050	AT2G20870
AT2G03140	AT1G80070	AT2G20890
AT2G03220	AT1G80120	AT2G20990
AT2G03240	AT1G80230	AT2G21050
AT2G03270	AT1G80240	AT2G21060
AT2G03280	AT1G80300	AT2G21130
AT2G03340	AT1G80360	AT2G21160
AT2G03430	AT1G80380	AT2G21170
AT2G03470	AT1G80410	AT2G21240
AT2G03480	AT1G80450	AT2G21250
AT2G03510	AT1G80460	AT2G21270
AT2G03620	AT1G80500	AT2G21300
AT2G03640	AT1G80530	AT2G21330
AT2G03667	AT1G80610	AT2G21340
AT2G03670	AT1G80670	AT2G21370
AT2G03780	AT1G80690	AT2G21380
AT2G03800	AT1G80750	AT2G21385
AT2G03810	AT1G80780	AT2G21390
AT2G04080	AT1G80820	AT2G21520
AT2G04230	AT1G80830	AT2G21580
AT2G04305	AT1G80840	AT2G21590
AT2G04340	AT1G80860	AT2G21600
AT2G04400	AT1G80890	AT2G21620
AT2G04430	AT1G80920	AT2G21660
AT2G04540	AT1G80930	AT2G21790
AT2G04550	AT1G80950	AT2G21860
AT2G04620	AT2G01090	AT2G21870
AT2G04660	AT2G01100	AT2G21960
AT2G04740	AT2G01140	AT2G22080
AT2G04845	AT2G01150	AT2G22125
AT2G04865	AT2G01180	AT2G22240
AT2G04880	AT2G01220	AT2G22270
AT2G04890	AT2G01250	AT2G22370
AT2G04940	AT2G01270	AT2G22400
AT2G05120	AT2G01300	AT2G22420
AT2G05160	AT2G01340	AT2G22425
AT2G05170	AT2G01350	AT2G22430
AT2G05210	AT2G01420	AT2G22475
AT2G05230	AT2G01450	AT2G22660
AT2G05260	AT2G01470	AT2G22670
AT2G05320	AT2G01490	AT2G22720
AT2G05590	AT2G01530	AT2G22795
AT2G05630	AT2G01540	AT2G22840
AT2G05755	AT2G01600	AT2G22970
AT2G05760	AT2G01670	AT2G22980
AT2G05812	AT2G01690	AT2G22990
AT2G05840	AT2G01720	AT2G23070
AT2G06000	AT2G01818	AT2G23090
AT2G06005	AT2G01850	AT2G23120
AT2G06025	AT2G01880	AT2G23350
AT2G06040	AT2G01910	AT2G23390
AT2G06510	AT2G01930	AT2G23670
AT2G06990	AT2G01970	AT2G23780
AT2G07180	AT2G02010	AT2G23790
AT2G10950	AT2G02040	AT2G23800
AT2G11000	AT2G02050	AT2G23820
AT2G11520	AT2G02100	AT2G23930
AT2G13100	AT2G02130	AT2G24020
AT2G13290	AT2G02160	AT2G24060
AT2G13370	AT2G02180	AT2G24090
AT2G13440	AT2G02230	AT2G24120
AT2G13540	AT2G02370	AT2G24150
AT2G13550	AT2G02390	AT2G24200
AT2G13650	AT2G02470	AT2G24270
AT2G13690	AT2G02510	AT2G24280
AT2G13790	AT2G02570	AT2G24360
AT2G13840	AT2G02730	AT2G24420
AT2G14110	AT2G02760	AT2G24500
AT2G14115	AT2G02800	AT2G24590
AT2G14520	AT2G02860	AT2G24690
AT2G14530	AT2G02870	AT2G24755
AT2G14680	AT2G02960	AT2G24765
AT2G14740	AT2G02990	AT2G24790
AT2G14850	AT2G03090	AT2G24820
AT2G15230	AT2G03120	AT2G24830
AT2G15270	AT2G03240	AT2G25060
AT2G15320	AT2G03350	AT2G25070
AT2G15530	AT2G03470	AT2G25080
AT2G15560	AT2G03510	AT2G25110
AT2G15690	AT2G03640	AT2G25170
AT2G15730	AT2G03680	AT2G25180
AT2G15790	AT2G03690	AT2G25210
AT2G15820	AT2G03730	AT2G25250
AT2G15860	AT2G03760	AT2G25280
AT2G15900	AT2G03820	AT2G25310
AT2G16070	AT2G03870	AT2G25430
AT2G16090	AT2G04025	AT2G25490
AT2G16250	AT2G04160	AT2G25520
AT2G16365	AT2G04170	AT2G25670
AT2G16400	AT2G04305	AT2G25737
AT2G16405	AT2G04378	AT2G25760
AT2G16460	AT2G04390	AT2G25870
AT2G16510	AT2G04400	AT2G25900
AT2G16770	AT2G04410	AT2G25910
AT2G16780	AT2G04520	AT2G25950
AT2G16900	AT2G04550	AT2G25970
AT2G16920	AT2G04630	AT2G26060
AT2G17020	AT2G04690	AT2G26080
AT2G17030	AT2G04700	AT2G26110
AT2G17110	AT2G04780	AT2G26140
AT2G17150	AT2G04800	AT2G26150
AT2G17190	AT2G04900	AT2G26230
AT2G17200	AT2G05220	AT2G26250
AT2G17220	AT2G05380	AT2G26260
AT2G17270	AT2G05440	AT2G26280
AT2G17290	AT2G05590	AT2G26300
AT2G17340	AT2G05630	AT2G26330
AT2G17390	AT2G05710	AT2G26340
AT2G17410	AT2G05830	AT2G26430
AT2G17480	AT2G05840	AT2G26570
AT2G17510	AT2G05920	AT2G26600
AT2G17520	AT2G05940	AT2G26660
AT2G17530	AT2G05990	AT2G26730
AT2G17540	AT2G06025	AT2G26740
AT2G17550	AT2G06050	AT2G26770
AT2G17570	AT2G06530	AT2G26890
AT2G17580	AT2G06850	AT2G26900
AT2G17630	AT2G06950	AT2G26910
AT2G17640	AT2G07050	AT2G26990
AT2G17670	AT2G07340	AT2G27020
AT2G17700	AT2G07671	AT2G27030
AT2G17705	AT2G07698	AT2G27040
AT2G17787	AT2G07708	AT2G27100
AT2G17820	AT2G09795	AT2G27110
AT2G17870	AT2G09990	AT2G27210
AT2G17900	AT2G10410	AT2G27230
AT2G17970	AT2G11890	AT2G27385
AT2G17980	AT2G11910	AT2G27490
AT2G17990	AT2G12400	AT2G27530
AT2G18030	AT2G13560	AT2G27600
AT2G18170	AT2G13650	AT2G27680
AT2G18245	AT2G13820	AT2G27710
AT2G18350	AT2G13960	AT2G27720
AT2G18410	AT2G13975	AT2G27730
AT2G18465	AT2G14045	AT2G27830
AT2G18520	AT2G14110	AT2G27860
AT2G18560	AT2G14120	AT2G27920
AT2G18670	AT2G14170	AT2G27980
AT2G18750	AT2G14720	AT2G28000
AT2G18770	AT2G14750	AT2G28100
AT2G18840	AT2G14835	AT2G28190
AT2G18850	AT2G14878	AT2G28290
AT2G18860	AT2G14890	AT2G28310
AT2G18876	AT2G14900	AT2G28350
AT2G18890	AT2G14910	AT2G28380
AT2G18915	AT2G15000	AT2G28390
AT2G18940	AT2G15220	AT2G28410
AT2G18960	AT2G15240	AT2G28450
AT2G19160	AT2G15280	AT2G28470
AT2G19170	AT2G15310	AT2G28510
AT2G19260	AT2G15430	AT2G28620
AT2G19270	AT2G15480	AT2G28630
AT2G19430	AT2G15490	AT2G28740
AT2G19460	AT2G15570	AT2G28790
AT2G19470	AT2G15620	AT2G28800
AT2G19480	AT2G15830	AT2G28810
AT2G19490	AT2G15860	AT2G28840
AT2G19560	AT2G15910	AT2G28900
AT2G19600	AT2G15960	AT2G28910
AT2G19640	AT2G15970	AT2G28950
AT2G19670	AT2G16005	AT2G29020
AT2G19780	AT2G16060	AT2G29080
AT2G19830	AT2G16280	AT2G29190
AT2G19940	AT2G16385	AT2G29210
AT2G19950	AT2G16460	AT2G29320
AT2G20000	AT2G16500	AT2G29390
AT2G20010	AT2G16510	AT2G29400
AT2G20050	AT2G16586	AT2G29450
AT2G20100	AT2G16600	AT2G29510
AT2G20140	AT2G16700	AT2G29530
AT2G20180	AT2G16710	AT2G29550
AT2G20190	AT2G16720	AT2G29570
AT2G20210	AT2G16740	AT2G29630
AT2G20240	AT2G16790	AT2G29650
AT2G20300	AT2G16860	AT2G29700
AT2G20310	AT2G16900	AT2G29940
AT2G20320	AT2G16930	AT2G29960
AT2G20330	AT2G16940	AT2G29980
AT2G20400	AT2G16950	AT2G30010
AT2G20410	AT2G17080	AT2G30020
AT2G20440	AT2G17120	AT2G30050
AT2G20495	AT2G17130	AT2G30060
AT2G20635	AT2G17190	AT2G30105
AT2G20650	AT2G17200	AT2G30110
AT2G20680	AT2G17220	AT2G30170
AT2G20690	AT2G17240	AT2G30260
AT2G20725	AT2G17280	AT2G30390
AT2G20780	AT2G17290	AT2G30440
AT2G20790	AT2G17340	AT2G30460
AT2G20810	AT2G17360	AT2G30490
AT2G20830	AT2G17380	AT2G30500
AT2G20900	AT2G17390	AT2G30520
AT2G20920	AT2G17420	AT2G30570
AT2G20940	AT2G17440	AT2G30600
AT2G20950	AT2G17450	AT2G30620
AT2G20980	AT2G17480	AT2G30860
AT2G21070	AT2G17500	AT2G30870
AT2G21090	AT2G17520	AT2G30950
AT2G21120	AT2G17560	AT2G30980
AT2G21150	AT2G17705	AT2G31040
AT2G21190	AT2G17710	AT2G31070
AT2G21230	AT2G17720	AT2G31130
AT2G21240	AT2G17790	AT2G31140
AT2G21270	AT2G17800	AT2G31280
AT2G21300	AT2G17840	AT2G31350
AT2G21410	AT2G17990	AT2G31360
AT2G21470	AT2G18020	AT2G31380
AT2G21500	AT2G18030	AT2G31390
AT2G21540	AT2G18040	AT2G31400
AT2G21560	AT2G18090	AT2G31410
AT2G21630	AT2G18110	AT2G31490
AT2G21710	AT2G18150	AT2G31510
AT2G21940	AT2G18193	AT2G31570
AT2G21950	AT2G18210	AT2G31610
AT2G22010	AT2G18230	AT2G31660
AT2G22090	AT2G18250	AT2G31670
AT2G22100	AT2G18280	AT2G31740
AT2G22120	AT2G18390	AT2G31890
AT2G22260	AT2G18400	AT2G31960
AT2G22270	AT2G18440	AT2G31980
AT2G22310	AT2G18630	AT2G32000
AT2G22400	AT2G18690	AT2G32060
AT2G22420	AT2G18700	AT2G32070
AT2G22450	AT2G18730	AT2G32170
AT2G22475	AT2G18740	AT2G32180
AT2G22530	AT2G18750	AT2G32230
AT2G22570	AT2G18770	AT2G32240
AT2G22650	AT2G18800	AT2G32260
AT2G22720	AT2G18860	AT2G32440
AT2G22740	AT2G18876	AT2G32520
AT2G22830	AT2G18960	AT2G32560
AT2G22840	AT2G18980	AT2G32600
AT2G22910	AT2G19080	AT2G32650
AT2G23080	AT2G19160	AT2G32690
AT2G23150	AT2G19180	AT2G32700
AT2G23200	AT2G19270	AT2G32720
AT2G23360	AT2G19350	AT2G32730
AT2G23380	AT2G19450	AT2G32765
AT2G23390	AT2G19460	AT2G32810
AT2G23420	AT2G19480	AT2G32850
AT2G23450	AT2G19520	AT2G32910
AT2G23460	AT2G19540	AT2G32920
AT2G23520	AT2G19560	AT2G33040
AT2G23560	AT2G19570	AT2G33150
AT2G23680	AT2G19680	AT2G33210
AT2G23700	AT2G19730	AT2G33220
AT2G23740	AT2G19740	AT2G33310
AT2G23755	AT2G19750	AT2G33330
AT2G23780	AT2G19760	AT2G33340
AT2G23820	AT2G19790	AT2G33370
AT2G23890	AT2G19800	AT2G33380
AT2G23940	AT2G19830	AT2G33410
AT2G23950	AT2G19860	AT2G33430
AT2G23980	AT2G19880	AT2G33450
AT2G23985	AT2G19940	AT2G33470
AT2G24100	AT2G20060	AT2G33570
AT2G24190	AT2G20080	AT2G33620
AT2G24230	AT2G20120	AT2G33700
AT2G24330	AT2G20130	AT2G33730
AT2G24360	AT2G20140	AT2G33740
AT2G24420	AT2G20230	AT2G33800
AT2G24440	AT2G20270	AT2G33810
AT2G24520	AT2G20280	AT2G33830
AT2G24630	AT2G20320	AT2G33850
AT2G24640	AT2G20360	AT2G33860
AT2G24650	AT2G20370	AT2G34040
AT2G24690	AT2G20420	AT2G34160
AT2G24755	AT2G20450	AT2G34190
AT2G24765	AT2G20490	AT2G34250
AT2G24830	AT2G20500	AT2G34310
AT2G25010	AT2G20520	AT2G34357
AT2G25100	AT2G20530	AT2G34420
AT2G25300	AT2G20562	AT2G34480
AT2G25310	AT2G20580	AT2G34560
AT2G25320	AT2G20585	AT2G34585
AT2G25355	AT2G20610	AT2G34590
AT2G25420	AT2G20630	AT2G34620
AT2G25480	AT2G20670	AT2G34640
AT2G25520	AT2G20740	AT2G34660
AT2G25530	AT2G20760	AT2G34690
AT2G25560	AT2G20820	AT2G34710
AT2G25570	AT2G20830	AT2G34720
AT2G25580	AT2G20840	AT2G34750
AT2G25610	AT2G20860	AT2G34770
AT2G25620	AT2G20890	AT2G34810
AT2G25650	AT2G20900	AT2G34900
AT2G25660	AT2G20930	AT2G34925
AT2G25670	AT2G20940	AT2G35040
AT2G25690	AT2G20960	AT2G35050
AT2G25710	AT2G20990	AT2G35120
AT2G25740	AT2G21045	AT2G35190
AT2G25800	AT2G21060	AT2G35260
AT2G25830	AT2G21120	AT2G35310
AT2G25870	AT2G21130	AT2G35370
AT2G25920	AT2G21150	AT2G35410
AT2G26000	AT2G21160	AT2G35470
AT2G26030	AT2G21170	AT2G35490
AT2G26060	AT2G21180	AT2G35510
AT2G26070	AT2G21190	AT2G35520
AT2G26100	AT2G21195	AT2G35605
AT2G26110	AT2G21240	AT2G35610
AT2G26140	AT2G21250	AT2G35620
AT2G26170	AT2G21270	AT2G35630
AT2G26190	AT2G21290	AT2G35635
AT2G26200	AT2G21390	AT2G35650
AT2G26260	AT2G21410	AT2G35680
AT2G26270	AT2G21520	AT2G35750
AT2G26280	AT2G21580	AT2G35780
AT2G26350	AT2G21600	AT2G35790
AT2G26460	AT2G21620	AT2G35795
AT2G26470	AT2G21660	AT2G35810
AT2G26570	AT2G21870	AT2G35820
AT2G26590	AT2G21880	AT2G35860
AT2G26600	AT2G22080	AT2G35900
AT2G26640	AT2G22125	AT2G36000
AT2G26680	AT2G22170	AT2G36060
AT2G26770	AT2G22230	AT2G36070
AT2G26780	AT2G22250	AT2G36130
AT2G26800	AT2G22425	AT2G36160
AT2G26830	AT2G22430	AT2G36170
AT2G26840	AT2G22470	AT2G36250
AT2G26860	AT2G22475	AT2G36270
AT2G26870	AT2G22480	AT2G36390
AT2G26920	AT2G22490	AT2G36400
AT2G26970	AT2G22500	AT2G36410
AT2G26990	AT2G22640	AT2G36420
AT2G27060	AT2G22660	AT2G36460
AT2G27090	AT2G22670	AT2G36485
AT2G27100	AT2G22720	AT2G36490
AT2G27110	AT2G22770	AT2G36530
AT2G27150	AT2G22780	AT2G36570
AT2G27200	AT2G22795	AT2G36580
AT2G27210	AT2G22850	AT2G36620
AT2G27260	AT2G22860	AT2G36830
AT2G27285	AT2G22880	AT2G36835
AT2G27310	AT2G22970	AT2G36850
AT2G27340	AT2G23070	AT2G36880
AT2G27460	AT2G23080	AT2G36885
AT2G27470	AT2G23090	AT2G36895
AT2G27480	AT2G23120	AT2G36910
AT2G27490	AT2G23170	AT2G36930
AT2G27500	AT2G23310	AT2G36990
AT2G27530	AT2G23320	AT2G37020
AT2G27590	AT2G23340	AT2G37040
AT2G27600	AT2G23350	AT2G37080
AT2G27760	AT2G23420	AT2G37190
AT2G27800	AT2G23450	AT2G37220
AT2G27820	AT2G23610	AT2G37270
AT2G27920	AT2G23630	AT2G37340
AT2G27950	AT2G23780	AT2G37400
AT2G27980	AT2G23790	AT2G37410
AT2G28100	AT2G23810	AT2G37470
AT2G28130	AT2G23820	AT2G37520
AT2G28140	AT2G23930	AT2G37550
AT2G28200	AT2G23940	AT2G37600
AT2G28250	AT2G24040	AT2G37620
AT2G28315	AT2G24100	AT2G37630
AT2G28320	AT2G24170	AT2G37640
AT2G28330	AT2G24180	AT2G37660
AT2G28350	AT2G24200	AT2G37680
AT2G28380	AT2G24260	AT2G37990
AT2G28390	AT2G24290	AT2G38040
AT2G28480	AT2G24360	AT2G38080
AT2G28510	AT2G24420	AT2G38110
AT2G28600	AT2G24490	AT2G38120
AT2G28660	AT2G24500	AT2G38140
AT2G28880	AT2G24550	AT2G38170
AT2G28930	AT2G24570	AT2G38180
AT2G28940	AT2G24765	AT2G38280
AT2G29050	AT2G24790	AT2G38400
AT2G29070	AT2G24850	AT2G38530
AT2G29140	AT2G24860	AT2G38540
AT2G29190	AT2G24980	AT2G38550
AT2G29200	AT2G25070	AT2G38650
AT2G29210	AT2G25080	AT2G38670
AT2G29400	AT2G25110	AT2G38700
AT2G29510	AT2G25160	AT2G38710
AT2G29560	AT2G25210	AT2G38800
AT2G29580	AT2G25240	AT2G38810
AT2G29590	AT2G25250	AT2G38995
AT2G29690	AT2G25280	AT2G39010
AT2G29910	AT2G25310	AT2G39020
AT2G30070	AT2G25430	AT2G39140
AT2G30100	AT2G25450	AT2G39190
AT2G30105	AT2G25460	AT2G39280
AT2G30120	AT2G25490	AT2G39290
AT2G30150	AT2G25520	AT2G39330
AT2G30280	AT2G25610	AT2G39340
AT2G30320	AT2G25670	AT2G39390
AT2G30350	AT2G25735	AT2G39450
AT2G30362	AT2G25737	AT2G39460
AT2G30460	AT2G25810	AT2G39470
AT2G30470	AT2G25870	AT2G39580
AT2G30500	AT2G25910	AT2G39670
AT2G30530	AT2G25950	AT2G39700
AT2G30575	AT2G25964	AT2G39720
AT2G30580	AT2G25970	AT2G39730
AT2G30590	AT2G25980	AT2G39770
AT2G30710	AT2G26060	AT2G39780
AT2G30720	AT2G26080	AT2G39800
AT2G30780	AT2G26140	AT2G39810
AT2G30800	AT2G26190	AT2G39840
AT2G30880	AT2G26210	AT2G39870
AT2G30910	AT2G26230	AT2G39940
AT2G30920	AT2G26240	AT2G39960
AT2G30960	AT2G26280	AT2G39970
AT2G30990	AT2G26300	AT2G39990
AT2G31130	AT2G26355	AT2G40000
AT2G31140	AT2G26380	AT2G40060
AT2G31190	AT2G26430	AT2G40070
AT2G31240	AT2G26510	AT2G40100
AT2G31260	AT2G26530	AT2G40290
AT2G31280	AT2G26560	AT2G40300
AT2G31320	AT2G26590	AT2G40360
AT2G31340	AT2G26660	AT2G40380
AT2G31440	AT2G26670	AT2G40410
AT2G31450	AT2G26800	AT2G40430
AT2G31510	AT2G26830	AT2G40480
AT2G31530	AT2G26900	AT2G40490
AT2G31580	AT2G26980	AT2G40510
AT2G31660	AT2G26990	AT2G40540
AT2G31740	AT2G27000	AT2G40590
AT2G31800	AT2G27020	AT2G40610
AT2G31820	AT2G27030	AT2G40620
AT2G31970	AT2G27050	AT2G40660
AT2G32000	AT2G27080	AT2G40730
AT2G32010	AT2G27100	AT2G40765
AT2G32040	AT2G27140	AT2G40830
AT2G32170	AT2G27170	AT2G40840
AT2G32250	AT2G27190	AT2G40880
AT2G32295	AT2G27260	AT2G40940
AT2G32320	AT2G27310	AT2G41040
AT2G32390	AT2G27330	AT2G41110
AT2G32400	AT2G27350	AT2G41140
AT2G32410	AT2G27370	AT2G41220
AT2G32415	AT2G27389	AT2G41250
AT2G32440	AT2G27450	AT2G41350
AT2G32450	AT2G27490	AT2G41410
AT2G32580	AT2G27500	AT2G41420
AT2G32600	AT2G27510	AT2G41430
AT2G32710	AT2G27530	AT2G41530
AT2G32760	AT2G27550	AT2G41540
AT2G32800	AT2G27580	AT2G41550
AT2G32840	AT2G27600	AT2G41560
AT2G32850	AT2G27710	AT2G41630
AT2G32900	AT2G27720	AT2G41650
AT2G32950	AT2G27730	AT2G41680
AT2G32970	AT2G27775	AT2G41740
AT2G32980	AT2G27830	AT2G41790
AT2G33051	AT2G27840	AT2G41840
AT2G33110	AT2G27860	AT2G41900
AT2G33170	AT2G27960	AT2G41905
[truncated: 4,245 more rows]
