# Supplementary material for: m6A RNA methylation impairs gene expression variability and reproductive thermotolerance in Arabidopsis
Source: Genome Biol. 2022 Nov 23;23:244. doi: 10.1186/s13059-022-02814-8 (PMC9686071; doi:10.1186/s13059-022-02814-8)
Supplement: Supplementary file 3 — Additional file 3: Table S2. Expression variability and m6A peak numbers. [file 13059_2022_2814_MOESM3_ESM.xlsx]

## Sheet: Table S2
Table S2. Expression variability and m6A peak numbers.
A full list of genes with their expression variability and m6A peak numbers is provided as a separate excel file.
gene_id	CV^2_leaf_CS	CV^2_leaf_HS	CV^2_flower_CS	CV^2_flower_HS	leaf_CS_m6A_peak	leaf_HS_m6A_peak	flower_CS_m6A_peak	flower_HS_m6A_peak
AT1G01010	-3.4994	-5.37445	-4.09147	-5.54626	0	1	0	0
AT1G01020	-4.36981	-5.85521	-4.47661	-6.61106	1	1	1	1
AT1G01030	-2.54047	-4.62802	-5.47091	-6.70222	0	0	1	0
AT1G01040	-7.29105	-7.97245	-8.98807	-8.85458	1	2	2	3
AT1G01046	-4.05253	-3.77715	-4.66456	-6.82525	0	0	0	0
AT1G01050	-10.1494	-8.92249	-10.1239	-11.9013	2	1	0	0
AT1G01060	-9.75168	-2.43125	-8.74671	-3.40365	1	0	5	0
AT1G01070	-4.99928	-3.39034	-3.9766	-2.5129	0	0	0	0
AT1G01073	NA	NA	NA	NA	0	0	0	0
AT1G01080	-10.5437	-10.5135	-10.584	-9.18508	3	3	0	1
AT1G01090	-10.7317	-10.4298	-11.7227	-10.2114	1	1	2	2
AT1G01100	-8.11078	-7.9078	-12.5986	-12.5025	2	1	2	2
AT1G01110	-3.48771	-3.53372	-7.3397	-7.84221	0	1	1	2
AT1G01115	NA	NA	NA	NA	0	0	0	0
AT1G01120	-8.62149	-10.4358	-9.14944	-8.20331	1	1	0	0
AT1G01130	0.577421	0.0980376	-8.00568	-6.48913	0	0	1	1
AT1G01140	-8.89656	-9.03951	-9.81606	-10.3158	3	3	3	1
AT1G01150	6.70674	NA	1.12418	4.25002	0	0	0	0
AT1G01160	-7.19745	-8.78151	-12.0729	-9.66029	2	3	3	2
AT1G01170	-10.734	-10.4267	-10.1832	-11.0305	1	1	0	0
AT1G01180	-8.05522	-5.26525	-0.327623	-3.32256	0	1	0	0
AT1G01183	NA	4.03637	1.27481	-3.94647	0	0	0	0
AT1G01190	-3.04981	-5.47513	2.11332	7.33233	0	0	0	0
AT1G01200	0.252446	1.23113	-4.74134	-0.209517	0	0	0	0
AT1G01210	-5.10028	-7.74958	-8.80949	-10.6428	2	2	1	1
AT1G01220	-4.3241	-6.8247	-6.84847	-7.55199	2	2	1	2
AT1G01225	-2.13383	-3.24806	-4.34377	-3.93953	0	0	0	0
AT1G01230	-7.11824	-8.44186	-8.47995	-8.10955	2	1	0	0
AT1G01240	-7.34754	-8.92063	-7.30001	-6.56527	2	1	1	1
AT1G01250	-1.72531	-3.66858	-7.27455	-2.09059	0	0	1	0
AT1G01260	-4.25776	-5.20185	-8.78684	-7.90716	1	1	1	1
AT1G01270	NA	NA	NA	NA	0	0	0	0
AT1G01280	NA	6.09397	-8.73396	-7.13612	0	0	0	0
AT1G01290	-8.1575	-6.58158	-7.87426	-9.65594	1	1	1	0
AT1G01300	-8.23337	-4.82722	-14.2355	-10.8257	1	1	3	2
AT1G01305	NA	NA	NA	NA	0	0	0	0
AT1G01310	3.03499	NA	-3.83991	-2.28004	0	0	0	0
AT1G01320	-12.7417	-9.71557	-10.7302	-11.1403	2	5	5	7
AT1G01340	-3.67869	-3.85488	-2.63698	-2.63979	1	0	0	1
AT1G01350	-7.00952	-9.56637	-7.6592	-9.14348	2	4	2	2
AT1G01355	-3.70354	-1.6347	-2.89774	-3.56035	0	0	0	0
AT1G01360	-6.83777	-7.10841	-7.5245	-9.07512	1	1	0	1
AT1G01370	-1.4757	3.07307	-7.54729	-6.59595	0	0	2	1
AT1G01380	-2.18493	-2.89615	-0.849027	-0.633176	0	0	0	0
AT1G01390	-2.77797	-2.27557	-1.124	2.97893	0	0	0	0
AT1G01400	NA	NA	-2.3429	-4.68808	0	0	0	0
AT1G01410	NA	NA	4.40047	NA	0	0	0	0
AT1G01420	-4.88717	-5.52342	-1.70309	-0.630097	1	1	0	0
AT1G01430	-7.72266	-8.55528	-7.69979	-9.86073	2	1	0	1
AT1G01440	-6.82156	-6.40115	-7.10681	-7.99596	0	1	1	1
AT1G01448	-6.71284	-6.90458	-8.00169	-9.02684	1	1	0	2
AT1G01450	8.89419	NA	4.41458	8.60926	0	0	0	0
AT1G01453	NA	6.70951	2.44958	NA	0	0	0	0
AT1G01460	NA	NA	-0.703861	2.29464	0	0	0	0
AT1G01470	-8.91639	-8.98168	-5.7534	-6.83646	2	2	0	0
AT1G01471	NA	NA	NA	NA	0	0	0	0
AT1G01480	-2.10325	4.88589	NA	1.47394	0	0	0	0
AT1G01490	-7.97122	-6.58656	-6.48503	-8.87906	1	1	1	1
AT1G01500	-7.20146	-6.97908	-8.93104	-10.2431	1	2	1	0
AT1G01510	-7.43726	-7.94537	-10.5311	-10.3761	1	2	3	3
AT1G01520	-5.96042	-3.00953	-2.71164	-0.879313	0	0	0	0
AT1G01530	NA	NA	NA	NA	1	0	0	0
AT1G01540	-9.8709	-8.32306	-10.7828	-9.54287	1	1	3	4
AT1G01550	-14.5964	-9.90487	-10.8602	-11.2423	2	1	0	0
AT1G01560	-6.4454	-3.23609	-1.50455	-2.30425	1	0	0	0
AT1G01570	-1.68823	-6.89466	-6.13588	-6.30362	0	0	0	0
AT1G01580	-4.62567	0.277674	-3.10707	-0.690465	0	0	0	0
AT1G01590	-2.69375	2.22516	-4.7127	-3.53031	0	0	0	0
AT1G01600	3.45526	0.25174	-9.5091	-8.2914	0	0	0	0
AT1G01610	-7.31661	-9.39183	-10.6314	-10.337	1	2	2	2
AT1G01620	-8.56984	-9.47489	-11.9105	-10.8679	2	2	1	1
AT1G01630	-6.50615	-7.38552	-8.61896	-6.71435	3	1	2	0
AT1G01640	-2.40174	-3.97584	-7.72462	-6.64572	0	0	0	0
AT1G01650	-8.74804	-8.76757	-10.5712	-7.52903	1	1	1	1
AT1G01660	-1.83858	-2.19925	-4.81399	-4.70426	3	1	1	1
AT1G01670	-5.29871	-8.74154	-6.15602	-7.33865	2	2	1	2
AT1G01680	-2.48611	0.977115	6.2641	3.92683	0	0	0	0
AT1G01690	-1.80243	-4.77586	-7.82194	-5.84942	0	0	3	1
AT1G01695	3.62153	1.45031	-0.616006	-0.445237	0	0	0	0
AT1G01700	0.401963	-0.266475	-0.437797	-6.21128	0	0	0	0
AT1G01710	-8.25003	-8.08755	-9.0557	-7.81694	3	2	2	2
AT1G01720	-8.94068	-12.0741	-8.57883	-9.92917	1	2	1	3
AT1G01725	-5.20796	-6.23461	-6.37479	-7.71306	0	0	0	0
AT1G01730	-5.83931	-7.17042	-8.685	-8.51336	2	2	1	0
AT1G01740	-6.45221	-4.73341	-4.33186	-5.13947	0	0	0	0
AT1G01750	NA	6.25179	-2.41774	-0.0337602	0	0	0	0
AT1G01760	-5.28826	-5.36665	-5.02452	-6.24679	0	0	0	0
AT1G01770	-6.88947	-9.19287	-7.82981	-7.38401	1	3	0	3
AT1G01780	-7.30411	-9.23835	-8.3995	-7.94877	1	1	1	1
AT1G01790	-14.2605	-9.27263	-9.37528	-6.89971	1	1	1	0
AT1G01800	-10.9685	-10.9484	-10.9578	-9.84662	3	3	0	1
AT1G01810	-0.320913	-1.34914	-2.78987	-6.15855	0	0	0	0
AT1G01820	-7.65648	-10.027	-11.0909	-11.7517	1	2	1	1
AT1G01830	-4.6343	-3.84491	-7.74631	-4.84486	1	1	1	1
AT1G01840	-3.03159	-3.45463	-2.89654	-4.16831	1	2	1	1
AT1G01860	-6.88034	-5.85314	-6.7329	-7.15357	0	0	0	0
AT1G01870	NA	NA	NA	NA	0	0	0	0
AT1G01880	-1.29611	-2.24325	-5.49574	-6.4734	0	0	1	1
AT1G01890	NA	NA	NA	NA	0	0	0	0
AT1G01900	-6.06584	-3.15658	-7.65802	-6.27008	0	0	1	1
AT1G01910	-8.39217	-7.93329	-8.72154	-8.61846	2	1	2	1
AT1G01920	-8.76174	-6.80148	-8.40488	-12.826	1	1	1	1
AT1G01930	-5.22945	-8.08894	-7.9522	-7.4561	2	1	1	1
AT1G01940	-5.52518	-8.95355	-8.25306	-10.0175	1	2	2	2
AT1G01950	-5.69993	-5.43765	-8.46698	-7.63185	1	1	1	2
AT1G01960	-7.54975	-8.65101	-10.4808	-9.6841	1	1	2	2
AT1G01970	-7.75384	-8.95406	-7.36136	-8.29887	1	1	1	1
AT1G01980	1.42566	NA	-0.829253	-0.153017	0	0	0	0
AT1G01990	-7.34581	-9.58135	-7.77616	-9.88263	2	2	2	2
AT1G02000	-8.08134	-6.673	-7.36331	-6.86489	2	0	2	3
AT1G02010	-5.73917	-3.96565	-9.01216	-6.78304	1	1	0	2
AT1G02020	-7.1431	-4.86024	-6.55942	-7.44862	0	1	2	2
AT1G02030	1.20179	5.51286	-2.48897	-1.02081	0	0	1	1
AT1G02040	NA	5.70263	-6.30137	-5.27066	0	1	0	1
AT1G02050	-6.42878	-5.58742	-10.024	-10.0336	1	0	1	2
AT1G02060	-4.28935	-5.02502	-7.37683	-6.68931	0	0	0	0
AT1G02065	5.24453	4.62596	-9.4439	-10.1369	0	0	2	2
AT1G02070	5.74301	NA	-3.86139	-4.31768	0	0	0	0
AT1G02074	NA	NA	NA	0.939277	0	0	0	0
AT1G02080	-8.9116	-11.6872	-10.9036	-9.5763	1	1	0	1
AT1G02090	-7.01873	-8.37497	-9.30888	-9.20699	1	1	4	4
AT1G02100	-10.8354	-9.23714	-10.7894	-9.89234	2	2	1	2
AT1G02110	-6.4769	-6.54598	-8.85296	-7.44235	1	3	3	4
AT1G02120	-7.39739	-8.51931	-9.22864	-9.12177	2	1	1	1
AT1G02130	-8.13229	-7.47977	-9.24862	-10.0567	1	1	1	1
AT1G02136	NA	NA	NA	NA	0	0	0	0
AT1G02140	-13.2952	-10.0844	-13.0973	-11.1622	3	3	2	3
AT1G02145	-6.90745	-7.51829	-9.10385	-8.81493	1	1	2	1
AT1G02150	-11.5818	-11.6519	-10.2098	-10.4639	1	1	3	3
AT1G02160	-7.15256	-7.64423	-8.01096	-8.75941	1	1	1	1
AT1G02170	-10.4973	-8.06693	-9.58501	-9.9166	1	1	2	2
AT1G02180	-4.14112	-5.65608	-7.0339	-6.4919	0	0	0	1
AT1G02190	2.54351	2.69683	-13.4297	-11.657	0	0	2	5
AT1G02205	-6.16941	-7.6588	-13.3172	-14.6952	2	3	4	5
AT1G02210	NA	NA	NA	NA	0	0	0	0
AT1G02220	-3.60991	-4.12617	-3.17063	-0.960316	1	1	0	0
AT1G02228	NA	NA	NA	NA	0	0	0	0
AT1G02230	-1.36588	-4.65218	0.828232	-3.62335	0	1	0	0
AT1G02250	3.45962	NA	2.65217	1.34704	0	0	0	0
AT1G02260	-3.5217	-4.04998	-6.22103	-3.8919	1	1	0	0
AT1G02270	-7.59579	-7.36816	-7.07569	-9.78153	1	1	1	1
AT1G02280	-8.40975	-10.653	-15.1049	-10.2957	1	2	1	2
AT1G02290	-5.04123	-5.71276	-8.72659	-9.17421	0	1	1	1
AT1G02300	-7.88403	-9.428	-7.13855	-10.0499	1	2	0	1
AT1G02305	-9.06072	-10.0158	-8.96613	-10.6374	1	2	1	1
AT1G02310	NA	4.30205	-0.745218	-2.25714	0	0	0	0
AT1G02320	NA	NA	NA	NA	0	0	0	0
AT1G02330	-6.04505	-6.56986	-12.9267	-10.4554	3	3	3	2
AT1G02335	-8.63831	-6.35492	-6.66232	-5.70411	0	0	0	0
AT1G02340	-2.54336	-4.11964	-7.41842	-6.08923	1	0	0	0
AT1G02350	-3.07725	-2.43127	-3.27902	-5.73058	2	2	1	1
AT1G02360	-0.931133	-3.58842	4.65366	2.75072	0	0	0	0
AT1G02370	-3.94845	-5.55929	-7.15702	-8.07961	0	1	1	1
AT1G02380	-4.09539	-3.81522	-4.84965	-4.69002	3	1	0	1
AT1G02390	-11.9533	-1.8569	-1.77696	-4.23989	1	0	0	0
AT1G02391	NA	NA	NA	NA	0	0	0	0
AT1G02400	-3.83898	-0.500342	-2.32783	-2.16524	1	0	0	0
AT1G02405	-1.20488	-0.0576307	1.70113	3.89726	0	0	0	0
AT1G02410	-9.78472	-8.42408	-10.221	-9.70449	1	1	2	1
AT1G02420	-3.06335	-5.44655	-7.46821	-7.57602	0	0	1	1
AT1G02430	3.19782	NA	4.792	2.57255	0	1	0	0
AT1G02440	-2.1644	NA	0.363186	-1.68503	0	0	0	0
AT1G02450	-1.95388	-1.21167	-6.63235	-5.05027	0	0	1	1
AT1G02460	3.78014	-2.57618	-2.32947	-4.67565	0	0	0	0
AT1G02470	-1.02616	0.439158	-6.04386	-4.64845	0	0	0	0
AT1G02475	-9.87016	-9.58172	-8.85471	-9.96694	2	2	1	1
AT1G02480	NA	NA	NA	NA	0	0	0	0
AT1G02490	1.86629	NA	-1.05999	NA	0	0	0	0
AT1G02500	-12.3983	-12.9219	-12.942	-11.143	1	1	3	2
AT1G02510	NA	NA	-5.34008	-5.08969	0	0	0	0
AT1G02520	-1.42225	-0.340458	-8.48097	-5.30372	0	0	0	0
AT1G02530	3.87695	4.35471	-4.32784	-2.656	0	0	0	1
AT1G02540	NA	NA	1.60943	2.55947	0	0	0	0
AT1G02550	NA	NA	NA	NA	0	0	0	0
AT1G02560	-12.7607	-11.381	-12.6475	-12.3085	2	2	2	2
AT1G02570	NA	NA	NA	NA	0	0	0	0
AT1G02575	NA	NA	NA	NA	0	0	0	0
AT1G02580	NA	3.07331	3.28296	3.65635	0	0	0	0
AT1G02590	NA	NA	NA	2.98106	0	0	0	0
AT1G02600	NA	NA	NA	NA	0	0	0	0
AT1G02610	-7.88919	-6.66315	-2.00981	-4.09857	3	1	0	0
AT1G02620	-2.22139	-1.58423	1.87901	3.00164	0	0	0	0
AT1G02630	-2.33058	1.54481	-3.15925	-3.34109	0	0	0	0
AT1G02640	-9.12402	-5.8876	-8.16925	-8.3835	1	1	3	3
AT1G02650	-2.65132	-1.51355	0.358451	-0.356182	0	0	0	0
AT1G02660	-6.43955	-4.81637	-8.21142	-6.45181	3	3	2	2
AT1G02670	1.29461	-0.863578	-6.08511	-5.44303	0	0	1	2
AT1G02680	-6.91767	-6.04955	-6.19809	-7.68921	2	1	2	2
AT1G02681	NA	4.85554	-0.154883	-1.52024	0	0	0	0
AT1G02690	-2.82092	-2.6999	-8.94599	-7.10937	0	0	2	0
AT1G02700	2.63035	-2.25927	2.06251	-2.01548	0	0	0	0
AT1G02710	NA	NA	6.34192	5.90326	1	1	1	0
AT1G02720	-5.96071	-3.65214	-7.16994	-8.56092	1	0	1	2
AT1G02730	-2.86208	1.23052	-9.85419	-4.28212	0	0	2	1
AT1G02740	-5.3431	-7.14911	-7.14485	-9.01975	1	1	1	1
AT1G02750	-8.55309	-5.39535	-6.06018	-8.8177	1	2	1	1
AT1G02760	NA	NA	NA	NA	0	0	0	0
AT1G02770	2.05006	3.63322	-5.02458	-4.84909	0	0	0	0
AT1G02780	-13.9795	-12.5574	-16.9337	-14.1136	3	3	2	4
AT1G02790	0.0808207	-0.369707	-12.8518	-10.1482	0	0	1	3
AT1G02800	3.18393	-2.15729	-11.68	-7.89531	0	0	3	2
AT1G02810	-2.33193	3.18052	-4.36186	-5.31	0	0	0	0
AT1G02813	5.7524	3.4103	-9.5556	-7.99211	0	0	0	0
AT1G02816	-8.03357	-6.52754	-6.18143	-7.80766	2	1	0	0
AT1G02820	-10.2859	-3.30814	-2.89622	-0.252283	2	2	0	0
AT1G02830	NA	NA	1.66862	-0.775369	0	0	0	0
AT1G02840	-8.56277	-10.8842	-11.9964	-12.3194	1	1	4	4
AT1G02850	-5.64839	-3.19938	-6.94535	-11.0866	1	0	0	0
AT1G02860	-5.84556	-6.41113	-5.24002	-5.82971	1	1	0	0
AT1G02870	-6.76931	-6.19549	-10.1341	-9.50749	2	0	2	2
AT1G02880	-6.56086	-6.75592	-7.45651	-8.26246	1	1	0	0
AT1G02890	-8.20586	-9.09359	-10.7304	-9.54728	1	3	3	6
AT1G02900	-3.8045	-1.60441	-6.86777	-6.60429	0	0	0	0
AT1G02910	-10.2092	-7.99391	-9.3313	-8.21945	2	1	2	1
AT1G02920	-4.2408	-4.78403	4.88319	5.08614	2	1	0	0
AT1G02930	-4.76958	-5.04906	-7.56591	-2.07794	2	1	0	0
AT1G02940	4.94527	NA	-1.53364	-2.48835	0	0	0	0
AT1G02950	-6.99092	-6.8928	-5.14551	-3.23748	0	0	0	0
AT1G02952	NA	NA	0.291013	1.22565	0	0	0	0
AT1G02960	-6.46838	-7.19113	-9.01864	-8.84188	1	1	2	1
AT1G02965	NA	NA	6.36369	NA	0	0	0	0
AT1G02970	1.04152	0.432994	-5.17344	-5.44064	0	0	1	2
AT1G02980	NA	5.03706	-5.16024	-5.452	0	0	0	0
AT1G02990	-5.48644	-6.70402	-7.36165	-8.07285	2	2	4	2
AT1G03000	-7.08032	-7.77345	-9.40824	-9.56965	1	1	0	2
AT1G03010	0.365113	-0.752298	-0.979046	1.34966	0	0	0	0
AT1G03020	-5.3476	-5.646	0.284249	-2.36622	0	0	0	0
AT1G03022	NA	NA	4.23089	NA	0	0	0	0
AT1G03030	-6.70118	-6.32004	-7.84266	-8.37161	1	1	0	1
AT1G03040	-9.66248	-7.87318	-10.8514	-9.3451	1	2	3	2
AT1G03050	6.45763	7.9571	-6.21496	-4.07512	1	1	1	2
AT1G03055	-8.25123	-5.06936	-4.22039	-3.61774	1	0	0	0
AT1G03060	-5.93978	-6.04618	-8.47212	-6.80204	1	1	6	4
AT1G03070	-1.74108	-4.33696	-5.23957	-10.3224	0	3	0	0
AT1G03080	-7.95502	-7.26437	-9.86425	-11.3197	1	2	4	8
AT1G03090	-10.1329	-6.87036	-7.09377	-8.63322	2	1	1	1
AT1G03100	-0.0121224	-1.96867	-3.48399	-5.05014	0	0	0	1
AT1G03103	NA	NA	NA	NA	0	0	0	0
AT1G03106	4.22042	3.92316	1.29917	3.63778	0	0	0	0
AT1G03110	-4.53242	-3.70409	-9.6962	-7.78477	0	0	1	0
AT1G03120	-2.32941	-0.671087	-5.28658	-4.57623	0	0	1	0
AT1G03130	-14.7937	-15.3143	-15.1934	-10.8435	0	0	1	1
AT1G03140	-8.28009	-9.7773	-10.2469	-10.8926	1	2	2	2
AT1G03150	-7.49999	-7.8224	-8.36341	-8.61402	1	1	1	1
AT1G03160	-9.72334	-9.15053	-8.96855	-8.88924	2	2	2	2
AT1G03170	1.11165	0.123965	-9.63257	-6.66729	0	0	2	2
AT1G03180	-1.10291	-3.55252	-6.63167	-5.20313	0	0	0	0
AT1G03190	-5.62264	-6.27324	-6.60565	-8.14141	1	1	0	0
AT1G03200	-2.92577	-4.39037	-4.31367	-5.20539	0	0	0	0
AT1G03210	-6.35845	-6.33399	-8.3559	-5.01285	2	0	1	0
AT1G03220	-8.83839	-8.35143	-5.79916	-7.73566	2	2	1	1
AT1G03230	-9.47382	-7.7285	-7.25253	-9.21132	1	1	1	1
AT1G03240	5.78653	4.77547	-0.212876	0.771703	0	0	0	0
AT1G03250	-7.8578	-6.25456	-9.29333	-7.94049	1	2	1	1
AT1G03260	-6.44942	-4.54376	-6.38732	-5.76389	1	1	0	0
AT1G03270	-3.41059	-5.2937	-6.04914	-6.46263	0	0	0	0
AT1G03280	-8.37992	-8.22447	-9.52685	-9.00571	1	1	3	3
AT1G03290	-7.52078	-9.41074	-10.1467	-8.45594	2	3	2	2
AT1G03300	-5.46291	-4.04674	-7.46732	-6.70024	1	1	2	2
AT1G03310	-7.8132	-6.40976	-9.34783	-8.67609	1	1	0	0
AT1G03320	4.14258	4.8238	0.589316	0.512944	0	0	0	0
AT1G03330	-7.60764	-9.4657	-8.46272	-9.83533	2	2	1	1
AT1G03340	-3.13006	-5.04577	-3.45635	-6.84612	0	0	0	0
AT1G03350	-7.85471	-7.14655	-9.9474	-10.2859	1	2	2	2
AT1G03360	-5.54484	-6.93942	-8.81394	-9.97905	1	2	1	2
AT1G03365	-5.68021	-6.73685	-8.16348	-9.38653	4	4	2	3
AT1G03370	-7.55916	-5.97233	-6.17464	-5.50156	2	2	1	2
AT1G03380	-7.55079	-8.44334	-8.38992	-6.76595	2	2	1	2
AT1G03390	4.6098	NA	-6.1832	-6.97137	0	0	0	0
AT1G03400	-8.22949	-9.20933	-5.55471	-8.11202	1	2	0	0
AT1G03410	-5.28008	-6.90231	-7.52286	-7.84215	2	3	2	3
AT1G03420	-5.55949	-3.06506	-10.7004	-4.87887	0	0	0	0
AT1G03430	-8.3092	-8.65178	-6.94381	-9.69215	1	1	1	0
AT1G03440	-6.36134	-6.77856	-6.6296	-7.432	1	1	1	1
AT1G03445	6.90813	NA	1.24364	0.787541	0	0	0	0
AT1G03457	-4.23814	-2.4958	-6.0133	-7.33633	0	0	0	0
AT1G03470	-2.73784	-10.76	-5.3294	-6.86772	1	1	1	1
AT1G03475	-9.31979	-11.084	-11.2239	-11.5822	2	2	2	4
AT1G03490	NA	NA	0.823651	5.1069	0	0	0	0
AT1G03495	2.2245	4.5702	5.36253	7.66711	1	1	1	1
AT1G03502	2.03878	-1.43191	-0.384473	-0.163017	0	0	0	0
AT1G03506	1.32986	-1.94197	-2.77842	-3.19496	0	0	0	0
AT1G03510	-0.0985421	-1.97482	-4.36154	-5.16317	0	0	1	1
AT1G03515	NA	NA	NA	NA	0	0	0	0
AT1G03520	-6.69056	-6.59002	-6.18594	-6.35083	2	1	0	0
AT1G03530	-3.96938	-6.11228	-7.61682	-9.2078	3	4	3	3
AT1G03540	-0.931879	-3.11795	-4.71816	-7.2847	1	1	0	0
AT1G03545	1.21558	-2.7762	-3.852	-5.8379	1	0	0	0
AT1G03550	-5.00058	-5.79163	-6.98548	-6.51653	1	1	0	2
AT1G03560	-4.35672	-4.92557	-5.78043	-6.46766	2	1	3	3
AT1G03570	NA	NA	NA	NA	0	0	0	0
AT1G03580	-3.16162	-1.0185	2.103	1.1686	0	0	0	0
AT1G03590	-7.79983	-4.5052	-9.01907	-7.63944	1	1	1	1
AT1G03600	-12.8023	-13.6572	-12.834	-11.4197	1	2	1	1
AT1G03610	-8.29835	-7.21409	-7.83504	-7.006	1	1	1	1
AT1G03620	-1.91667	-5.47027	-5.62102	-7.23261	0	0	0	0
AT1G03630	-10.8995	-10.6989	-11.7396	-9.97248	2	5	2	2
AT1G03640	NA	NA	NA	NA	0	0	0	0
AT1G03650	-2.46491	-3.26085	-6.24338	-4.67485	0	1	0	0
AT1G03660	1.75365	3.21865	-0.748325	1.74306	0	0	0	0
AT1G03670	NA	NA	3.68785	2.05185	0	0	0	0
AT1G03680	-14.2452	-11.3812	-12.0614	-10.9921	1	1	2	1
AT1G03687	-4.77695	-5.26739	-6.46545	-13.7722	1	1	1	1
AT1G03700	NA	NA	0.750073	5.8217	0	0	0	0
AT1G03710	1.5911	0.568231	-10.1072	-8.79832	0	0	2	2
AT1G03720	NA	NA	-1.54845	-1.74944	0	0	0	1
AT1G03730	-3.20858	-3.85495	-5.44609	-7.13691	2	1	1	1
AT1G03740	-6.39154	-7.22704	-7.0049	-8.38758	2	3	4	3
AT1G03743	2.92353	NA	NA	-2.05959	0	0	0	0
AT1G03746	2.97289	NA	NA	-1.24697	0	0	0	0
AT1G03750	-3.94305	-5.03364	-7.3817	-6.27629	2	1	2	2
AT1G03760	-4.82871	-7.04634	-7.69524	-9.19512	1	3	2	2
AT1G03770	-4.27684	-5.49823	-6.61174	-6.88261	0	0	2	3
AT1G03780	0.517747	1.88334	-9.90816	-3.96315	0	0	5	1
AT1G03790	NA	NA	NA	3.89861	0	0	0	0
AT1G03800	NA	4.97362	1.94509	-1.73534	0	0	0	0
AT1G03810	NA	2.83813	-2.86287	-1.40258	0	0	0	0
AT1G03820	-4.70565	-4.80439	-8.819	-6.57477	1	1	1	2
AT1G03830	-3.06132	-5.33149	-9.17893	-7.84907	0	1	3	5
AT1G03840	0.313664	3.32402	-0.789626	1.78356	0	0	0	0
AT1G03850	-4.44145	-3.61393	-5.38822	-4.6389	1	0	0	1
AT1G03860	-9.62432	-10.1639	-9.65222	-10.6107	3	2	3	2
AT1G03870	-9.22562	-6.50241	-9.9537	-6.74178	3	2	2	2
AT1G03880	NA	NA	NA	3.13685	0	0	0	0
AT1G03890	NA	NA	NA	5.00011	0	0	0	0
AT1G03900	-9.55489	-10.5432	-11.8857	-9.91634	3	2	4	3
AT1G03905	-0.670228	0.328125	-4.04857	-3.57037	0	0	0	0
AT1G03910	-7.47395	-9.47537	-10.2435	-10.0831	2	2	5	7
AT1G03920	-2.68183	-3.80445	-6.78839	-4.03325	0	0	0	0
AT1G03930	-9.79598	-7.1	-7.40776	-10.1096	1	1	1	1
AT1G03935	-3.13871	-4.79552	-3.43892	-3.36685	0	0	0	0
AT1G03940	2.68017	8.00863	3.0367	6.67007	1	1	1	1
AT1G03950	-7.58691	-5.7507	-6.92055	-6.33819	1	1	1	0
AT1G03960	-4.61886	-6.55376	-6.84635	-7.89022	1	2	2	2
AT1G03970	-9.3792	-8.92862	-9.50153	-8.72839	1	1	1	1
AT1G03980	6.68547	4.40725	-0.959636	-2.6519	0	0	0	0
AT1G03982	NA	NA	5.40257	NA	0	0	0	0
AT1G03990	4.15085	6.61812	0.71489	-0.228778	0	0	0	0
AT1G04000	-7.25979	-7.42853	-8.76468	-6.55176	2	2	1	2
AT1G04010	-5.97296	-5.97527	-7.41001	-6.69627	0	1	2	2
AT1G04020	-1.21656	-1.20139	-9.70358	-4.76822	0	0	1	0
AT1G04030	-1.46246	-3.39206	-7.19942	-6.49708	2	2	2	2
AT1G04040	-6.22835	-6.08029	-5.71545	-4.88264	2	1	0	0
AT1G04050	-3.83688	-3.12385	-5.5654	-6.58346	0	0	3	3
AT1G04070	-4.48623	-6.99861	-8.44981	-8.2428	1	2	0	0
AT1G04080	-8.88146	-9.72442	-11.2386	-10.693	2	3	5	4
AT1G04090	0.900327	4.98582	-4.90525	-4.97016	0	0	0	0
AT1G04100	-5.64428	-5.61345	-5.91959	-8.26509	1	0	0	0
AT1G04110	1.18381	1.30314	-3.44156	-2.56572	0	0	0	0
AT1G04120	-6.90534	-5.78733	-10.8287	-9.52528	1	2	2	3
AT1G04130	-5.6644	-10.3001	-6.73874	-8.71734	1	1	3	1
AT1G04140	-11.6693	-11.2964	-10.405	-12.1205	1	0	1	3
AT1G04150	NA	NA	-6.52886	-2.61712	0	0	2	0
AT1G04160	-4.66386	-2.70364	-6.75134	-5.8444	0	0	1	0
AT1G04170	-10.1459	-8.85903	-10.5652	-11.1534	2	2	3	2
AT1G04171	NA	NA	NA	NA	0	0	0	0
AT1G04180	5.98104	-1.46262	NA	NA	0	0	0	0
AT1G04190	-7.10108	-7.40678	-10.3107	-13.4042	2	1	2	1
AT1G04200	-6.66775	-4.85226	-8.70223	-7.60565	1	1	1	1
AT1G04210	-7.24177	-6.47255	-12.312	-10.1424	1	3	0	0
AT1G04220	1.64392	0.0947575	-10.2289	-7.00329	0	0	3	3
AT1G04230	-5.89435	-7.67073	-7.56074	-7.74601	2	0	0	3
AT1G04240	-6.60885	-6.78192	-5.29474	-6.14261	0	1	0	0
AT1G04250	-9.4247	-6.43824	-6.65573	-4.21342	1	0	1	0
AT1G04260	-6.80316	-6.34429	-6.98111	-7.42226	1	1	1	1
AT1G04270	-10.3073	-10.954	-16.3689	-13.0502	2	1	2	1
AT1G04280	-5.83734	-4.52843	-9.57888	-7.58355	2	3	2	1
AT1G04290	-6.53198	-4.83141	-9.71135	-6.9412	2	2	0	0
AT1G04295	1.82553	1.49808	-2.89502	-1.59013	0	0	0	0
AT1G04300	-6.70242	-8.18989	-6.50061	-6.84701	2	3	4	7
AT1G04310	-2.07029	-1.74376	-5.68562	-6.477	1	1	1	2
AT1G04320	NA	NA	NA	NA	0	0	0	0
AT1G04330	3.57986	1.03738	6.0264	3.20867	0	0	0	0
AT1G04340	-7.47256	-7.74776	-10.2136	-10.2954	2	1	1	0
AT1G04350	-10.8109	-7.25123	-6.40651	-5.82075	2	1	0	0
AT1G04360	-3.20756	-1.97673	-4.38475	-2.86134	0	0	0	0
AT1G04370	NA	NA	NA	NA	0	0	0	0
AT1G04380	6.00395	NA	4.3805	NA	0	0	0	0
AT1G04390	-5.68228	-5.49411	-5.11	-6.56139	1	1	0	1
AT1G04400	-8.76869	-12.9129	-10.674	-9.04777	2	1	1	1
AT1G04410	-12.7759	-12.6021	-14.1599	-12.5193	1	1	2	1
AT1G04420	-11.5082	-10.5279	-11.9661	-11.2662	1	1	1	2
AT1G04425	1.5476	5.9962	-6.31177	3.53757	0	0	0	0
AT1G04430	-7.95055	-6.42571	-9.59604	-7.97951	1	1	1	1
AT1G04440	-8.95852	-9.15486	-9.36761	-8.94822	1	2	1	1
AT1G04445	3.19268	5.46313	-2.38209	1.75205	0	0	0	0
AT1G04450	NA	NA	-5.90361	-2.86868	0	0	0	1
AT1G04457	NA	6.17876	4.4666	2.91399	0	0	0	0
AT1G04470	5.16676	NA	-4.2615	-1.88357	0	0	0	0
AT1G04480	-9.44596	-9.80989	-12.5136	-12.4995	2	2	1	1
AT1G04490	-2.0399	0.496213	-1.17955	-0.231996	0	0	0	0
AT1G04500	3.12272	2.55273	-4.25654	-0.712517	0	0	0	0
AT1G04501	NA	NA	NA	NA	0	0	0	0
AT1G04510	-7.60172	-9.93052	-9.99221	-11.7937	1	1	1	1
AT1G04520	-5.19717	-2.10511	-10.5991	-6.86695	0	0	1	1
AT1G04530	-8.43943	-8.45634	-10.2062	-12.4946	2	3	2	2
AT1G04540	4.00222	7.45459	-4.15878	-1.12433	0	0	0	0
AT1G04550	-6.85578	-8.08813	-11.1592	-9.34363	3	2	2	1
AT1G04555	-6.60434	-6.22773	-5.22639	-6.53725	2	1	0	1
AT1G04560	NA	NA	NA	2.50567	0	0	0	0
AT1G04570	-2.06623	-1.86794	-3.29955	-6.40066	0	2	0	2
AT1G04580	0.857241	0.612628	-9.39893	-6.33719	0	0	1	1
AT1G04590	-5.51986	-6.64577	-8.3552	-9.14385	1	2	2	2
AT1G04600	1.46394	-0.7661	-5.90822	-4.67392	0	0	1	0
AT1G04610	NA	1.82269	-1.10932	1.22742	0	1	0	1
AT1G04620	-7.23462	-7.47042	-8.05015	-9.36978	1	2	0	2
AT1G04625	4.34872	3.22024	2.72564	1.60393	1	0	0	0
AT1G04630	-8.61351	-6.7261	-8.35784	-7.79517	1	1	2	2
AT1G04635	-0.103363	-3.43629	-3.95424	-7.13736	0	0	0	1
AT1G04640	-10.2933	-8.24838	-8.16656	-7.43708	3	3	0	1
AT1G04645	4.30304	NA	-2.33205	0.302198	0	0	0	0
AT1G04650	-3.95987	-1.10101	-4.59601	-3.17099	0	0	2	1
AT1G04660	2.64389	1.80098	-3.80208	-2.87272	0	0	1	1
AT1G04670	6.11999	NA	-9.19612	-5.28568	0	0	0	1
AT1G04680	-7.74866	-4.65652	-11.4983	-8.93508	1	0	3	1
AT1G04684	NA	NA	NA	NA	0	0	0	0
AT1G04690	-8.30432	-8.61442	-11.2836	-9.86205	2	2	1	0
AT1G04700	0.0513071	1.81588	-4.41809	-3.81094	0	0	1	0
AT1G04710	-6.66545	-6.87683	-8.52193	-9.74796	1	1	1	1
AT1G04720	NA	NA	NA	NA	0	0	0	0
AT1G04730	-1.01863	0.881292	-6.24639	-5.40421	0	0	1	0
AT1G04750	-8.78108	-8.28714	-10.3848	-9.90063	3	2	1	1
AT1G04760	1.6683	1.46801	-9.15387	-4.7576	0	0	1	1
AT1G04770	-6.22028	-6.96979	-6.86227	-6.30178	3	1	0	2
AT1G04778	1.16484	0.738709	-1.15748	-0.745294	0	0	0	0
AT1G04780	-9.2309	-7.47687	-9.80722	-8.90875	1	2	2	4
AT1G04790	-7.33475	-7.13193	-7.47106	-7.65576	2	2	2	2
AT1G04800	-5.95383	-5.85698	-8.89461	-5.36913	1	1	1	1
AT1G04810	-6.88002	-7.77153	-9.9923	-9.46553	1	2	3	1
AT1G04820	-7.75599	-9.35715	-14.7965	-13.3334	1	1	5	4
AT1G04830	-7.59462	-9.17864	-8.60376	-9.09563	1	0	0	0
AT1G04840	0.564847	-3.45991	-2.73247	-5.3754	0	0	0	1
AT1G04850	-9.47364	-9.63172	-10.9197	-13.8007	4	3	2	5
AT1G04860	-7.10397	-6.34745	-9.01375	-8.21894	1	1	3	2
AT1G04870	-6.18408	-8.00937	-9.854	-9.51656	1	1	0	1
AT1G04880	2.69176	3.15472	-6.57471	-7.41085	0	0	1	3
AT1G04890	NA	NA	-3.01706	-1.88457	0	0	0	0
AT1G04900	-4.57339	-4.70484	-6.48561	-8.4753	1	2	1	1
AT1G04910	-6.93195	-7.57978	-9.99011	-9.42178	0	0	0	0
AT1G04920	0.651874	0.281675	-5.92172	-4.70709	0	0	0	0
AT1G04930	-1.222	-4.45463	-7.28503	-6.15512	0	1	2	2
AT1G04940	-10.2504	-9.62793	-10.045	-11.6933	2	1	0	0
AT1G04945	-4.09459	-7.58436	-5.54535	-7.03329	0	1	0	0
AT1G04950	-8.02745	-8.26679	-9.99761	-9.64654	2	2	2	2
AT1G04960	-8.22064	-9.64847	-7.1227	-6.90814	1	1	0	0
AT1G04970	-8.58001	-8.41818	-10.1717	-9.74588	2	3	0	0
AT1G04980	-3.26078	-8.35327	-7.90273	-12.7387	0	1	1	1
AT1G04985	-8.78033	-9.38247	-8.70381	-8.58803	3	2	1	2
AT1G04990	-4.01214	-8.08129	-8.09028	-6.39846	0	0	1	1
AT1G05000	-3.43411	-5.76158	-3.29697	-4.91934	0	0	0	0
AT1G05010	-10.7748	-8.93665	-7.32799	-8.27976	2	2	2	2
AT1G05020	0.08461	5.36654	-2.6952	-2.87958	0	0	0	0
AT1G05030	-5.61457	-6.7634	-5.21858	-7.98285	1	1	1	1
AT1G05040	NA	NA	-2.03938	1.2522	0	0	0	0
AT1G05055	-5.44379	-5.57928	-6.04476	-7.78599	1	1	1	1
AT1G05060	-7.27497	-7.21453	-10.3141	-7.04563	3	3	1	1
AT1G05061	-0.954259	1.84956	-1.5813	-5.83411	0	0	0	0
AT1G05065	-4.10475	-4.70067	-6.21558	-6.36499	0	0	0	0
AT1G05070	-9.32238	-6.77609	-8.01684	-10.4958	2	2	2	1
AT1G05080	NA	NA	-2.6481	-0.755904	0	0	0	0
AT1G05085	NA	NA	NA	NA	0	0	0	0
AT1G05090	-6.2729	-6.20976	-7.98078	-8.4406	1	1	2	2
AT1G05100	-1.45423	-5.94601	-2.0936	-3.31519	1	0	0	2
AT1G05120	-6.03979	-6.53211	-8.49964	-13.2352	1	1	2	2
AT1G05135	-3.60579	-2.76274	-0.153333	-2.34808	1	1	1	1
AT1G05136	NA	NA	NA	NA	0	0	0	0
AT1G05140	-11.7704	-9.43111	-8.65342	-11.1493	2	2	1	1
AT1G05150	-6.54687	-5.43184	-9.53685	-8.35718	1	1	3	1
AT1G05160	-6.86036	-6.04178	-6.77806	-7.38176	0	0	0	1
AT1G05170	-5.5694	-6.6814	-8.67757	-9.34473	1	2	2	2
AT1G05180	-6.71931	-8.30417	-8.73064	-12.7023	1	1	0	1
AT1G05190	-11.8388	-13.0599	-14.0739	-12.6064	0	0	2	1
AT1G05200	-5.85795	-6.21085	-7.0301	-7.19728	1	1	1	1
AT1G05205	-6.04004	-5.81607	-7.73872	-10.8429	1	2	1	0
AT1G05210	-0.501028	-2.51024	-8.08206	-6.8987	0	0	0	0
AT1G05220	4.81616	2.60123	0.768384	2.1563	1	1	0	0
AT1G05230	-4.86507	-5.91717	-8.91928	-7.0046	0	0	1	1
AT1G05240	NA	NA	NA	NA	0	0	0	0
AT1G05250	NA	NA	NA	NA	0	0	0	0
AT1G05260	-0.496105	1.03481	-6.5718	-4.53808	0	0	1	1
AT1G05270	-8.85563	-7.94055	-9.91101	-9.61699	1	1	2	2
AT1G05280	NA	NA	NA	4.56228	0	0	0	0
AT1G05290	6.63202	NA	-3.88077	-3.65989	0	0	0	0
AT1G05291	NA	NA	NA	3.38673	0	0	0	0
AT1G05300	-3.98088	-4.82497	-3.16089	-3.26489	0	1	0	0
AT1G05310	-5.70659	-4.08838	-4.45216	-3.09639	0	0	0	0
AT1G05320	-7.72303	-8.26525	-9.05231	-7.75785	2	2	3	1
AT1G05330	4.04817	4.40101	-4.0698	0.193968	0	0	0	0
AT1G05340	-7.45971	-4.10258	-4.54386	-4.29734	1	2	0	0
AT1G05350	-4.63108	-8.84861	-7.79087	-8.06625	1	1	1	1
AT1G05360	-5.22204	-7.64319	-7.50625	-8.55077	1	0	0	0
AT1G05370	-1.78774	1.33651	-3.7693	-4.17583	0	0	0	0
AT1G05380	-6.9408	-7.86341	-8.74495	-11.5496	2	2	3	3
AT1G05385	-8.83807	-7.25162	-7.57158	-9.62644	2	1	0	0
AT1G05390	NA	NA	NA	NA	0	0	0	0
AT1G05400	1.03993	-0.398901	-2.15867	-4.42859	0	0	0	0
AT1G05410	-6.61609	-5.71835	-7.93474	-6.481	1	2	1	2
AT1G05420	-0.0235734	-6.4051	-7.80249	-6.31157	0	0	1	1
AT1G05430	-10.882	-8.62814	-9.06665	-10.2758	2	2	0	0
AT1G05440	2.99731	NA	-7.31166	-2.37039	0	0	2	0
AT1G05450	4.81777	6.35331	-3.86606	-1.65819	0	0	0	0
AT1G05460	-4.60726	-6.09493	-9.06469	-9.28584	1	1	1	1
AT1G05470	-3.55672	-3.28832	-9.52561	-7.76888	0	0	0	0
AT1G05490	4.44433	2.99196	-7.39594	-6.35252	0	0	4	4
AT1G05500	-8.33986	-8.44483	-9.48272	-9.98805	1	1	1	1
AT1G05510	NA	NA	3.90604	3.88461	1	1	1	0
AT1G05520	-6.56883	-6.97823	-9.38688	-8.95601	0	1	0	3
AT1G05530	9.39631	3.02359	7.03269	4.50203	0	0	0	0
AT1G05540	-6.11968	-7.03747	-9.72096	-10.1853	1	1	0	0
AT1G05550	-4.38535	-2.57984	-7.46075	-4.50133	1	0	3	1
AT1G05560	-10.7884	-8.68341	-7.49933	-8.06436	3	1	0	0
AT1G05562	-7.75713	-6.15539	-5.57537	-6.0266	0	1	1	1
AT1G05570	-4.66963	-6.90554	-10.1686	-8.76291	1	1	0	2
AT1G05575	-5.709	-3.44763	0.987963	-3.23142	2	0	0	0
AT1G05577	1.47431	NA	-6.2089	-3.18304	0	0	0	0
AT1G05580	5.08325	NA	-1.75144	-1.20323	0	0	0	0
AT1G05590	-5.80514	-4.80944	-7.71259	-8.55055	0	0	3	3
AT1G05600	-4.6574	-7.09071	-6.50481	-5.53853	0	0	0	0
AT1G05610	0.628928	-1.0865	-1.05424	-1.2293	0	0	0	0
AT1G05615	NA	NA	NA	NA	0	0	0	0
AT1G05620	-5.78851	-5.78812	-8.18899	-7.36848	0	0	0	0
AT1G05630	-7.46617	-3.89289	-8.22948	-7.64593	2	1	0	2
AT1G05640	-0.677706	-1.81905	-6.85311	-7.39457	0	0	1	1
AT1G05650	NA	NA	NA	NA	0	0	0	0
AT1G05660	NA	NA	NA	NA	0	0	0	0
AT1G05670	-2.79953	-5.35406	-5.70211	-6.66756	0	0	0	1
AT1G05675	-3.53539	-0.640926	1.55714	-1.07002	1	0	0	0
AT1G05680	-4.01128	-1.70682	-6.69288	-5.10665	1	2	1	1
AT1G05690	-6.5058	-8.70051	-4.93567	-4.81002	1	1	0	1
AT1G05700	7.67606	4.34352	7.94097	0.541435	0	0	0	0
AT1G05710	-2.92049	-2.58422	-7.42409	-8.90895	1	1	1	1
AT1G05720	-6.50884	-7.77956	-9.08657	-9.45998	1	2	1	1
AT1G05730	2.32314	-1.97316	-4.31562	-4.77344	0	0	0	0
AT1G05740	3.47617	NA	NA	NA	0	0	0	0
AT1G05750	-1.25579	-4.75208	-2.98754	-5.50224	0	0	0	0
AT1G05760	-3.26424	-4.87677	-4.17261	-3.736	0	0	0	0
AT1G05770	-1.9332	-3.25989	-4.70515	-4.5283	0	0	0	0
AT1G05780	-2.7662	-2.24575	-6.77599	-4.83315	1	2	1	1
AT1G05785	-6.25882	-4.17074	-5.3015	-5.12645	1	1	0	0
AT1G05790	-7.51525	-7.54358	-8.61442	-8.94978	2	2	1	2
AT1G05800	0.803518	NA	NA	NA	0	0	0	0
AT1G05805	-8.55255	-8.7162	-9.56949	-7.8973	1	3	2	1
AT1G05810	-3.56482	-5.76707	-5.44137	-6.32271	1	1	0	0
AT1G05820	-3.45157	-4.33477	-2.60522	-4.70024	0	1	0	1
AT1G05830	-6.4941	-8.5492	-9.63321	-8.37075	1	1	1	3
AT1G05835	-1.52839	-1.10784	-10.3543	-9.47169	1	1	1	1
AT1G05840	-8.55357	-12.1247	-7.1832	-7.93357	0	0	0	1
AT1G05850	-12.2332	-11.1902	-13.1861	-12.4947	1	1	3	2
AT1G05860	-6.16408	-7.49336	-8.53412	-8.25153	0	0	0	3
AT1G05870	-6.42608	-8.23797	-9.71345	-7.22431	2	3	2	1
AT1G05880	-0.110601	4.3504	NA	NA	0	0	0	0
AT1G05890	-7.71625	-9.27826	-9.20746	-9.07057	2	1	4	5
AT1G05894	-0.519679	3.17939	-1.66143	-2.57472	0	0	0	0
AT1G05900	-8.63128	-8.17995	-7.44082	-7.86417	3	1	1	3
AT1G05910	-5.79881	-7.02072	-11.695	-9.65129	2	2	3	2
AT1G05920	NA	NA	-0.585652	-0.188574	0	0	0	0
AT1G05925	NA	NA	NA	NA	0	0	0	0
AT1G05930	NA	NA	-0.338697	-0.571444	0	0	0	0
AT1G05940	-8.97988	-8.4412	-7.99493	-8.33823	2	2	2	1
AT1G05950	1.8407	-0.557081	-6.88213	-8.05427	0	0	2	2
AT1G05960	-6.89342	-8.37501	-8.35946	-10.1513	2	1	2	4
AT1G05970	-5.71426	-6.11603	-7.154	-6.43516	1	2	1	1
AT1G05980	NA	NA	NA	NA	0	0	0	0
AT1G05990	NA	NA	NA	4.22409	0	0	0	0
AT1G06000	-7.678	-3.61	-11.7751	-8.32747	1	1	1	2
AT1G06002	-4.75039	-7.95321	-6.00038	-6.89879	0	0	1	1
AT1G06010	-3.96302	-4.99144	-7.5338	-8.38164	0	0	1	1
AT1G06020	NA	NA	3.00382	5.08703	0	0	0	0
AT1G06030	5.72923	2.20084	-1.2367	-2.68548	0	0	0	0
AT1G06040	-12.5677	-11.6049	-12.112	-10.1946	2	2	1	1
AT1G06050	-5.39385	-5.49787	-3.85057	-5.07902	0	1	0	0
AT1G06060	-6.77652	-7.08434	-9.31783	-8.49361	1	1	1	0
AT1G06070	-5.68499	-7.2643	-9.31975	-7.86494	1	2	2	1
AT1G06080	NA	-0.41425	-8.75204	-5.52517	0	0	1	0
AT1G06090	-3.45495	-0.198867	-1.01275	-1.05562	0	0	0	0
AT1G06100	NA	NA	1.21224	4.07641	0	0	0	0
AT1G06110	-9.04352	-9.81208	-10.0697	-9.05308	2	2	0	0
AT1G06120	NA	NA	NA	NA	0	0	0	0
AT1G06130	-9.70791	-7.26821	-8.02987	-9.4353	1	1	1	1
AT1G06135	5.59256	NA	NA	NA	0	0	0	0
AT1G06137	4.59402	3.85447	NA	NA	0	0	0	0
AT1G06140	-1.46255	-2.38964	-2.90316	-5.26592	0	0	0	0
AT1G06148	0.150988	1.14224	4.66677	0.380768	0	0	0	0
AT1G06149	-1.17338	-1.9947	-3.00725	-1.46161	1	1	1	3
AT1G06150	-4.71351	-9.42975	-8.81624	-7.62367	0	0	1	1
AT1G06160	-3.83717	-3.61873	3.58724	6.25171	0	0	0	0
AT1G06170	3.14566	-0.0407296	-6.5834	-6.18203	0	0	1	1
AT1G06180	-1.94851	-0.651019	-5.47497	-5.30617	0	0	1	1
AT1G06190	-10.0933	-10.5437	-9.83844	-11.3494	1	2	2	2
AT1G06200	-10.1598	-9.53485	-13.1582	-9.61948	1	1	2	1
AT1G06210	-7.56944	-7.77335	-10.0834	-9.9692	2	2	2	2
AT1G06220	-7.80805	-9.53973	-11.8458	-11.9824	1	1	2	1
AT1G06225	NA	NA	NA	NA	0	0	0	0
AT1G06230	-4.93641	-4.75467	-7.31041	-7.40292	3	4	4	5
AT1G06240	-6.99819	-6.60395	-6.55525	-6.79207	1	1	1	1
AT1G06250	2.29001	3.9555	-7.68476	-6.91614	0	0	0	1
AT1G06260	1.78269	2.35135	-10.6061	-8.46572	0	0	0	0
AT1G06265	-3.0974	-3.25468	-4.01528	-6.01844	0	1	0	0
AT1G06270	-3.74331	-3.38361	-5.92745	-9.05893	0	0	1	1
AT1G06280	NA	NA	-6.55865	-5.94012	0	0	0	0
AT1G06290	-9.74265	-10.6627	-10.244	-9.16079	2	3	2	3
AT1G06310	NA	NA	-2.56116	-1.04699	0	0	0	0
AT1G06320	NA	NA	-4.44955	-2.67424	0	0	0	0
AT1G06330	NA	NA	NA	NA	0	0	0	0
AT1G06340	5.1911	3.65575	-1.88027	0.647935	0	0	0	0
AT1G06350	2.29492	1.49965	-10.5994	-9.47316	0	0	0	0
AT1G06360	-2.87034	-3.09522	-6.984	-7.35412	0	0	0	0
AT1G06370	-4.09477	-4.47951	-4.62009	-5.83932	1	1	1	1
AT1G06380	-4.30145	-4.63993	-9.47979	-7.7783	1	1	1	0
AT1G06390	-10.0873	-8.11881	-11.7137	-11.1419	1	1	1	1
AT1G06400	-8.93544	-9.8682	-11.2227	-12.1577	2	2	2	3
AT1G06410	-8.61847	-7.64557	-11.2799	-11.2572	1	1	3	2
AT1G06420	0.982008	-0.132854	-8.48642	-7.77247	0	0	1	1
AT1G06430	-12.3859	-9.74108	-8.18972	-8.91464	1	1	1	1
AT1G06440	0.544909	-2.52534	-2.55884	-6.01307	0	0	0	0
AT1G06450	-2.00737	-3.69137	-6.92265	-7.0926	1	1	0	1
AT1G06460	-10.6035	-10.4784	-9.30173	-9.2789	1	1	0	0
AT1G06470	-6.43776	-7.88722	-8.07275	-8.46142	1	1	1	1
AT1G06475	-0.658789	-3.87371	-3.75666	-2.66563	0	0	1	1
AT1G06480	NA	NA	NA	NA	0	0	0	0
AT1G06490	-5.56305	-2.10694	-4.40826	-4.53759	0	0	0	0
AT1G06500	-4.6364	-5.9685	-7.7453	-6.69555	2	2	1	1
AT1G06510	-8.72813	-9.95087	-7.6225	-7.28513	1	1	0	0
AT1G06515	-7.40329	-5.69994	-10.1723	-7.25653	0	0	0	0
AT1G06520	-2.34755	-0.0533355	-8.75775	-6.86603	0	0	1	1
AT1G06530	-10.8371	-8.77307	-11.1451	-10.3397	1	1	1	1
AT1G06540	NA	NA	-2.71721	-3.12866	0	0	0	0
AT1G06550	-6.44127	-6.24028	-10.8184	-8.56575	1	1	1	2
AT1G06560	-4.68567	-6.10852	-7.73818	-9.16265	1	0	0	1
AT1G06570	-10.2627	-11.4311	-9.90301	-8.38688	0	2	3	3
AT1G06580	-4.7654	-3.34637	-3.73253	-4.1958	0	0	0	0
AT1G06590	-2.73789	-3.61267	-7.10093	-4.32709	1	0	1	1
AT1G06610	NA	NA	NA	NA	0	0	0	0
AT1G06620	-6.90509	-5.05155	-6.5231	-3.42059	1	0	0	0
AT1G06630	-5.70308	-8.091	-7.76785	-7.62746	1	1	0	0
AT1G06640	-7.27503	-8.17792	-6.03806	-4.6604	1	1	1	0
AT1G06645	-8.58505	-8.37587	-8.15431	-9.28797	2	2	0	0
AT1G06650	-11.6842	-11.2665	-8.13377	-8.7074	1	2	1	1
AT1G06660	1.27553	2.54203	-7.04727	-5.39785	0	0	2	0
AT1G06670	-5.69479	-7.51863	-9.97569	-9.17204	1	2	3	4
AT1G06680	-16.3653	-16.3168	-15.7194	-13.3504	0	1	3	2
AT1G06690	-11.7694	-6.10671	-10.4248	-5.50948	1	1	0	0
AT1G06700	-8.53529	-9.15648	-8.54843	-11.1288	1	2	1	1
AT1G06710	-2.67298	-6.35347	-7.53208	-8.34815	0	0	0	0
AT1G06720	-5.86913	-6.91877	-8.53528	-9.92494	2	3	5	7
AT1G06730	-5.98558	-5.63773	-6.8787	-8.16021	2	1	3	2
AT1G06740	-4.13515	-4.8087	-4.92453	-6.40477	1	1	1	1
AT1G06750	NA	7.53561	-3.47359	-1.78503	0	0	0	0
AT1G06760	-9.96953	-8.88359	-13.6825	-12.7752	2	2	1	3
AT1G06770	-5.17751	-6.34239	-8.24346	-8.06056	0	0	1	0
AT1G06780	-5.24145	-5.90859	-8.34717	-8.78743	1	1	2	2
AT1G06790	-5.21589	-6.61202	-8.00974	-9.11632	1	1	1	2
AT1G06800	-5.3814	-6.79604	-4.51287	-6.02575	0	1	2	1
AT1G06810	4.70165	NA	1.03077	-0.547153	0	0	0	0
AT1G06820	-8.9298	-9.34375	-9.03585	-8.74254	3	1	1	0
AT1G06830	-8.57148	-4.99052	-1.49356	0.484059	1	1	0	0
AT1G06840	-7.14737	-7.01107	-6.69583	-12.2811	0	1	0	1
AT1G06850	-4.43778	-4.50236	-7.99609	-7.79001	0	1	1	1
AT1G06860	NA	NA	NA	NA	0	0	0	0
AT1G06870	-5.62635	-5.34718	-9.77083	-8.69164	1	1	0	0
AT1G06880	NA	NA	NA	NA	0	0	0	0
AT1G06890	-8.98762	-7.09321	-10.1125	-8.60175	1	1	1	1
AT1G06900	-7.38225	-7.45664	-8.69988	-8.64669	2	2	2	1
AT1G06910	-5.73125	-4.74625	-5.53959	-8.1195	1	1	1	1
AT1G06920	NA	NA	-2.3295	-1.74774	0	0	0	0
AT1G06923	NA	NA	NA	6.84083	0	0	0	0
AT1G06925	NA	3.80752	NA	1.58261	0	0	0	0
AT1G06930	NA	NA	5.63859	NA	0	0	0	0
AT1G06950	-8.51681	-9.67958	-13.1885	-12.7652	2	5	4	4
AT1G06960	-4.04533	-3.82487	-9.3512	-7.45882	2	2	2	2
AT1G06970	NA	2.31984	-0.342297	-2.36633	0	0	0	0
AT1G06980	-3.72012	-3.56528	-1.84317	-0.805629	0	0	0	0
AT1G06990	NA	5.71293	-8.04782	-5.94485	0	0	0	0
AT1G07000	-9.09582	-4.3587	-5.56463	-6.36462	1	0	0	0
AT1G07010	-11.0191	-7.35632	-8.91763	-8.53326	2	2	3	2
AT1G07020	-6.6596	-6.87172	-10.4262	-8.67807	1	1	2	1
AT1G07025	3.32267	NA	NA	NA	0	0	0	0
AT1G07030	-7.64939	-8.3793	-8.74771	-8.33776	1	0	1	1
AT1G07040	-8.26408	-8.78642	-9.78183	-8.32589	2	2	1	1
AT1G07050	0.834442	-9.06693	-7.24802	-9.14248	0	2	0	0
AT1G07051	NA	6.62314	NA	NA	0	0	0	0
AT1G07060	NA	6.48802	-0.722091	1.39584	0	0	0	0
AT1G07070	-4.30913	-4.53001	-11.6317	-8.75045	2	2	0	0
AT1G07080	-10.4875	-10.4233	-9.17767	-10.4905	1	1	2	2
AT1G07090	-3.66454	-7.29601	-5.68353	-5.97508	1	0	0	0
AT1G07100	NA	NA	NA	NA	0	0	0	0
AT1G07110	-10.8298	-9.53043	-9.68612	-10.6822	2	1	2	1
AT1G07119	-1.33315	-3.18304	-3.95613	-3.17069	0	0	0	0
AT1G07120	0.581095	1.24651	-2.8893	-3.39767	0	0	0	0
AT1G07128	-4.59446	-2.44855	-3.43577	-4.62986	0	0	0	2
AT1G07130	-4.7725	-2.24545	-3.68406	-3.77674	0	0	0	0
AT1G07135	-6.37971	-4.49569	-5.57903	-4.636	2	1	1	1
AT1G07140	-11.0429	-9.18099	-11.5633	-11.5784	2	3	2	4
AT1G07150	-1.65061	-3.42269	-4.01932	-4.62602	1	0	0	1
AT1G07160	1.79498	4.23775	4.56793	1.28308	0	0	0	0
AT1G07170	-6.48215	-6.42994	-6.22887	-8.62576	1	1	0	0
AT1G07175	NA	NA	2.33995	2.18763	0	0	0	0
AT1G07180	-10.6377	-5.78494	-5.13267	-4.82242	1	1	1	0
AT1G07190	NA	4.85702	NA	4.65988	0	0	0	0
AT1G07200	-5.7411	-7.50045	-8.29179	-8.22773	0	2	1	2
AT1G07210	-9.2956	-11.1914	-9.63	-11.3427	3	2	2	2
AT1G07220	-6.95069	-4.6413	-9.13847	-9.50057	0	0	0	1
AT1G07230	-7.91304	-10.3055	-8.801	-9.66085	1	2	2	2
AT1G07240	-6.4933	-4.9515	-4.12276	-4.13854	1	1	0	1
AT1G07250	-8.40739	-9.51385	-8.92614	-7.73444	2	3	2	2
AT1G07260	2.33118	0.538783	-2.3168	-3.74528	0	0	2	2
AT1G07270	0.093473	1.16981	-2.46306	-2.45577	0	0	0	0
AT1G07280	-7.20488	-8.52939	-8.79483	-7.91144	1	3	1	2
AT1G07290	2.74482	-1.54375	-4.03307	-2.17513	0	0	0	0
AT1G07300	-2.35337	-3.10848	-3.80384	-4.15961	0	0	1	1
AT1G07310	-9.02233	-8.24321	-8.60422	-9.75821	1	2	1	1
AT1G07320	-11.5963	-11.517	-12.6381	-11.5496	1	1	2	2
AT1G07330	2.06486	2.61635	-1.91937	-3.60875	0	0	0	0
AT1G07340	7.10303	1.09094	-8.40903	-7.70189	0	0	0	0
AT1G07350	-8.08183	-9.70367	-8.21674	-9.01822	2	1	2	2
AT1G07360	-7.27724	-7.40418	-11.6251	-8.84685	2	2	2	2
AT1G07370	-4.24136	-1.29903	-10.8076	-8.22784	1	1	1	1
AT1G07380	-5.80495	-4.6323	-5.41081	-5.38645	1	1	0	0
AT1G07390	-3.64821	-2.75506	-4.13289	-4.8295	0	0	0	0
AT1G07400	-3.25958	-8.57777	-6.03591	-13.8176	1	2	1	1
AT1G07410	-1.70483	-2.40544	-6.99803	-6.95947	0	0	0	0
AT1G07420	-5.00943	-7.98071	-9.82719	-8.37849	1	1	1	1
AT1G07430	-2.23772	-4.76146	-6.75982	-5.69254	0	1	1	1
AT1G07440	-9.50314	-10.54	-9.17963	-10.9818	2	2	1	1
AT1G07450	-3.88706	0.257762	-7.50574	-5.91408	0	0	0	0
AT1G07460	NA	NA	NA	4.95211	0	0	0	0
AT1G07470	-7.65877	-5.55533	-8.70865	-7.8396	2	2	2	2
AT1G07473	NA	NA	-4.03577	-0.442529	0	0	0	0
AT1G07476	NA	NA	-2.86861	-1.6768	1	1	0	0
AT1G07480	-7.49204	-5.68255	-7.11223	-7.97312	1	1	2	3
AT1G07485	0.318683	0.448101	-2.10052	-1.28298	1	0	0	0
AT1G07490	-3.45808	-3.15023	-4.18119	-4.66731	0	0	1	1
AT1G07500	-6.3944	-4.19981	NA	-2.47413	1	1	0	0
AT1G07510	-6.76681	-8.39952	-10.481	-10.1825	2	2	2	1
AT1G07520	-6.43268	-4.83502	-7.50047	-9.09548	1	1	1	2
AT1G07530	-7.56324	-7.87642	-8.99518	-8.82428	1	1	1	2
AT1G07540	7.56146	7.3326	-6.45695	-4.91663	0	0	0	0
AT1G07550	NA	NA	NA	NA	0	0	0	0
AT1G07560	NA	NA	3.58431	4.58373	0	0	0	0
AT1G07570	-3.07451	-4.33027	-6.84788	-9.22172	1	0	0	0
AT1G07580	NA	NA	NA	NA	0	0	0	0
AT1G07590	-12.2536	-10.2502	-8.00089	-9.25308	0	2	1	2
AT1G07600	5.2349	7.49986	9.83204	10.9091	0	0	0	0
AT1G07610	-8.90162	-4.15439	-0.682997	-1.42874	1	1	0	0
AT1G07615	-3.52487	-6.18122	-9.8087	-8.39023	0	1	2	1
AT1G07620	-6.21179	-2.19679	0.0906098	1.31152	1	0	0	0
AT1G07630	-8.06228	-7.55479	-8.84124	-8.04637	1	1	1	1
AT1G07640	-6.81844	-10.1198	-7.58133	-6.87001	0	1	1	1
AT1G07645	NA	NA	-6.67923	-4.26808	0	0	0	0
AT1G07650	-7.45742	-6.79588	-9.1645	-6.70425	1	1	0	2
AT1G07660	-8.34033	-6.89243	-14.2452	-10.9959	2	1	1	1
AT1G07670	-7.25154	-7.44247	-9.75245	-11.4638	1	1	5	4
AT1G07680	NA	NA	NA	NA	0	0	0	0
AT1G07690	NA	NA	4.81632	NA	0	0	0	0
AT1G07700	-9.61673	-8.91302	-8.97388	-9.40523	2	1	0	0
AT1G07702	NA	NA	NA	NA	0	0	0	0
AT1G07705	-5.783	-7.58335	-10.912	-8.31095	1	1	2	1
AT1G07710	1.38984	1.12892	-1.39677	-2.22788	0	0	0	1
AT1G07720	-8.98537	-8.52676	-9.57972	-9.09639	0	0	1	1
AT1G07725	4.43078	4.33566	-0.713135	0.875365	0	1	1	0
AT1G07728	-6.52524	-6.8285	-6.28004	-8.0452	1	1	0	0
AT1G07730	0.38246	1.68111	1.27879	0.296157	0	0	1	0
AT1G07740	-3.75161	-6.4817	-4.68214	-6.10269	0	0	0	2
AT1G07745	-3.7798	-4.3763	-5.7689	-6.74136	1	1	1	1
AT1G07747	NA	NA	NA	NA	0	0	0	0
AT1G07750	-7.75507	-8.28935	-10.5721	-11.2854	0	1	1	1
AT1G07760	NA	NA	NA	NA	1	1	0	0
AT1G07770	-10.1553	-8.54361	-10.9741	-12.3849	1	1	2	2
AT1G07780	-7.88446	-6.41872	-7.98897	-6.7541	5	2	2	3
AT1G07790	-8.91553	-8.59493	-14.2757	-11.6901	1	1	1	1
AT1G07795	NA	NA	-6.17129	-3.53719	0	0	0	2
AT1G07800	NA	NA	NA	NA	0	0	0	0
AT1G07810	-6.38354	-6.77546	-10.6345	-9.36156	2	1	2	2
AT1G07820	-7.40734	-8.36755	-13.6226	-12.6199	2	2	1	1
AT1G07830	-3.86824	-10.2948	-7.68449	-9.43376	1	1	1	1
AT1G07840	-6.57128	-8.83448	-7.3956	-9.67313	2	2	1	2
AT1G07850	NA	3.29124	-5.83613	-4.26106	0	0	0	0
AT1G07860	5.45967	NA	-3.47054	-4.00446	0	0	0	0
AT1G07870	-5.86808	-7.49348	-7.78902	-7.90072	2	1	1	0
AT1G07880	-2.39703	-3.5484	-5.73096	-2.50394	0	0	1	0
AT1G07885	1.28865	1.68315	0.667815	-1.1262	0	0	0	0
AT1G07890	-12.2784	-11.7626	-16.955	-11.988	2	1	2	3
AT1G07900	1.10052	-3.41804	NA	2.13254	0	0	0	0
AT1G07901	1.83432	2.45955	4.43545	4.2106	1	0	0	0
AT1G07910	-6.59992	-8.76295	-10.1871	-8.14249	0	2	1	4
AT1G07920	-12.0976	-10.8359	-14.0653	-12.7305	1	1	2	3
AT1G07930	-10.7897	-12.964	-17.7495	-13.3143	1	1	3	3
AT1G07940	-11.2062	-8.41866	-14.3747	-8.88119	1	1	2	4
AT1G07950	-4.98003	-6.59028	-8.79131	-7.6114	1	1	0	0
AT1G07960	-6.5137	-8.01914	-9.11103	-7.59011	1	1	2	1
AT1G07970	-5.85411	-6.69786	-7.57089	-7.4863	2	1	1	1
AT1G07980	-5.92599	-8.13795	-7.32697	-7.69203	2	2	2	1
AT1G07985	-5.51343	-4.27409	-0.638031	-3.92292	0	1	0	1
AT1G07990	-7.38343	-9.72869	-9.30695	-9.35769	2	2	3	3
AT1G08000	-6.62935	-6.71552	-8.65233	-8.88293	1	1	2	2
AT1G08005	NA	NA	-1.25736	0.973777	0	0	0	0
AT1G08010	-7.29033	-6.16159	-10.0853	-9.76136	1	1	1	2
AT1G08030	-5.54603	-6.62658	-7.43296	-9.32178	1	2	1	2
AT1G08032	NA	NA	NA	NA	0	0	0	0
AT1G08035	NA	NA	1.11294	1.52866	0	0	0	0
AT1G08040	-8.71121	-9.42012	-10.8539	-9.25928	1	2	2	1
AT1G08050	-3.05011	-3.87104	-4.72458	-3.35426	0	0	0	0
AT1G08060	-5.78949	-5.57307	-7.56971	-9.63981	3	2	1	3
AT1G08065	4.0774	0.473972	-9.44183	-7.08365	0	0	0	0
AT1G08070	0.582414	-1.50296	-3.01044	-3.68502	0	0	0	1
AT1G08080	-0.395359	2.86889	2.96271	-0.22544	0	0	0	0
AT1G08090	NA	NA	NA	NA	0	0	0	0
AT1G08100	NA	NA	NA	NA	0	0	0	0
AT1G08105	NA	NA	NA	8.94473	0	0	0	0
AT1G08110	-11.1108	-13.3312	-11.5279	-12.2706	2	2	1	2
AT1G08115	NA	1.76755	4.17842	NA	0	0	1	0
AT1G08120	5.14614	2.46809	2.31781	-0.0405635	0	0	0	0
AT1G08125	-10.6839	-8.22207	-10.4237	-9.99748	2	2	1	2
AT1G08130	-7.16896	-5.43849	-10.3951	-7.90636	1	1	3	1
AT1G08135	NA	NA	2.73739	NA	0	0	0	0
AT1G08140	6.53909	7.85233	-0.163492	0.499164	0	0	0	0
AT1G08150	NA	NA	-0.956133	-0.439758	0	0	0	0
AT1G08160	-5.80781	-4.4494	-6.61121	-6.13794	0	0	0	0
AT1G08165	1.0593	4.01228	-1.31185	0.245594	0	0	0	0
AT1G08170	4.9064	NA	-3.25643	-2.53533	0	0	0	1
AT1G08180	-4.37621	-8.50067	-6.33694	-5.5837	1	2	0	0
AT1G08190	-8.63502	-8.11366	-9.76067	-9.21997	2	3	3	5
AT1G08200	-10.0282	-9.30567	-12.2036	-10.4253	4	4	2	1
AT1G08210	-6.14649	-8.30268	-8.43167	-8.53033	1	2	1	1
AT1G08220	-3.14122	-5.78989	-5.91107	-10.7642	0	1	0	1
AT1G08230	-6.25784	-7.87103	-9.33914	-7.7977	2	3	1	2
AT1G08240	NA	NA	NA	NA	0	0	0	0
AT1G08250	-5.85307	-5.14312	-6.48647	-8.05811	0	0	0	0
AT1G08260	-3.11101	-4.0784	-9.0535	-6.31287	1	1	1	1
AT1G08270	1.25711	0.532633	-2.81742	-4.79602	0	0	0	0
AT1G08280	-3.49082	-2.75991	-6.75492	-7.67289	0	0	0	0
AT1G08290	-2.4223	-1.76738	-2.25957	-2.05241	0	0	0	0
AT1G08300	-3.42011	-6.72115	-4.69609	-7.18113	0	1	0	2
AT1G08310	2.40778	1.29697	-2.55653	-2.48219	0	0	0	0
AT1G08315	-7.64228	-6.76964	-4.52376	-6.53498	3	1	0	2
AT1G08320	NA	NA	-8.31977	-6.09901	0	0	0	0
AT1G08340	-3.26954	-2.47288	-6.6826	-4.75559	0	0	1	1
AT1G08350	-4.82619	-4.69597	-6.31265	-8.5342	0	1	0	0
AT1G08360	-12.0695	-10.1124	-14.4187	-12.7445	2	2	2	2
AT1G08370	-7.17922	-6.42628	-8.84975	-9.06899	2	2	1	1
AT1G08380	-14.8192	-15.2935	-13.909	-11.6911	0	1	2	2
AT1G08390	-7.12456	-4.30069	-7.18193	-7.2945	1	1	0	0
AT1G08400	-3.82696	-8.19587	-5.5958	-7.67843	0	0	0	0
AT1G08410	-7.87963	-5.66928	-9.04469	-8.05906	1	1	3	3
AT1G08420	-8.14001	-9.55558	-10.5487	-9.97985	1	1	2	2
AT1G08430	0.997115	-0.463971	2.75906	2.09303	0	0	0	0
AT1G08440	NA	NA	-0.23522	4.35607	0	0	0	0
AT1G08450	-7.96061	-9.35403	-8.91985	-8.77894	2	2	1	2
AT1G08460	-8.98812	-7.94463	-8.67792	-7.41006	2	1	2	2
AT1G08465	-8.25585	-5.6561	-9.44834	-8.02034	0	0	1	0
AT1G08470	-6.38996	-4.3678	-7.36363	-5.94065	2	1	1	1
AT1G08480	-8.74029	-7.41394	-10.2669	-8.6957	3	2	1	2
AT1G08490	-9.09874	-7.37041	-8.80923	-7.86442	2	0	1	1
AT1G08500	-0.31758	-3.53485	-5.05205	-6.25002	0	0	0	0
AT1G08510	-10.4714	-7.7585	-12.6344	-9.93103	1	1	2	3
AT1G08520	-10.3065	-10.9858	-12.0736	-10.021	4	3	6	6
AT1G08530	-5.74639	-7.27806	-7.94525	-6.14827	1	1	1	1
AT1G08540	-10.0141	-9.7799	-10.6611	-9.39782	3	3	2	2
AT1G08550	-9.4905	-10.0486	-8.33034	-8.26827	1	1	1	1
AT1G08560	-3.52225	-1.61499	-11.75	-6.37221	0	0	1	0
AT1G08570	-8.64807	-8.09216	-10.4864	-8.62688	1	0	0	0
AT1G08580	-7.29567	-8.2223	-12.1746	-9.09688	2	2	3	2
AT1G08590	10.9087	7.206	-0.192912	3.35596	0	1	0	1
AT1G08592	-3.6244	-4.53753	-6.02158	-6.97631	0	0	0	0
AT1G08600	-6.953	-6.45868	-9.15397	-8.14431	2	2	6	6
AT1G08610	-3.18337	-5.02705	-5.31047	-9.9325	1	0	1	1
AT1G08620	-6.43845	-7.96377	-7.97504	-10.1646	1	1	1	5
AT1G08630	-2.34881	-0.806201	-7.75552	-8.22891	0	0	3	3
AT1G08640	-9.12758	-8.39853	-9.46233	-9.98371	2	1	1	2
AT1G08650	-4.13958	-5.59747	-8.94448	-9.99666	1	2	1	2
AT1G08660	-6.58928	-7.19553	-8.35682	-9.25871	1	1	1	1
AT1G08670	NA	NA	-5.47842	1.04083	0	0	0	0
AT1G08680	-6.85874	-8.41093	-10.2298	-8.60321	2	1	1	0
AT1G08695	NA	NA	-1.26044	NA	0	0	0	0
AT1G08700	-7.07434	-8.25967	-9.00934	-10.1007	0	2	2	2
AT1G08710	-7.73073	-7.5316	-6.18454	-8.73006	2	2	2	1
AT1G08720	-6.72992	-7.94796	-8.04714	-9.51593	1	1	0	1
AT1G08730	2.39491	3.89789	-7.06056	-3.96166	0	0	0	1
AT1G08735	NA	NA	6.73739	NA	0	0	0	0
AT1G08740	NA	NA	NA	NA	0	0	0	0
AT1G08750	-6.52074	-7.54851	-8.36546	-6.73576	1	1	0	0
AT1G08760	-5.95794	-6.72896	-9.54176	-8.11092	1	4	3	4
AT1G08770	-9.56592	-6.84343	-8.03744	-7.47594	0	1	0	0
AT1G08780	-5.95151	-8.14931	-8.40976	-9.78171	2	2	2	2
AT1G08790	NA	NA	NA	NA	0	0	0	0
AT1G08800	-4.89322	-5.12084	-5.52978	-3.68665	1	3	0	1
AT1G08810	-5.16285	-5.19932	-4.56714	-3.65228	0	0	0	0
AT1G08820	-8.4525	-9.26139	-10.4203	-9.19682	1	1	3	3
AT1G08830	-9.16448	-8.88055	-10.6942	-10.5483	2	2	2	2
AT1G08840	-2.07652	-0.759705	-7.05957	-4.47871	0	0	0	0
AT1G08845	-5.04262	-5.55063	-5.22744	-6.23351	1	1	1	1
AT1G08860	2.58007	NA	-4.26871	-2.75692	0	0	0	0
AT1G08870	NA	NA	NA	NA	0	0	0	0
AT1G08880	-7.83037	-8.93355	-12.7911	-11.1441	2	2	1	1
AT1G08890	-3.21533	-5.30951	-5.30923	-3.36597	0	0	0	0
AT1G08900	-8.66882	-11.0321	-3.53584	-3.55614	3	1	0	0
AT1G08910	-5.48642	-7.19414	-8.28165	-9.24803	3	3	2	3
AT1G08920	-5.66302	-7.0929	-5.40338	-6.72175	1	1	0	0
AT1G08930	-10.0128	-6.86578	-3.52406	-5.89343	2	2	0	0
AT1G08940	-4.26341	-2.45278	-5.18565	-2.63646	0	1	1	1
AT1G08950	NA	NA	NA	NA	0	0	0	0
AT1G08960	-5.37333	-5.19706	-7.31961	-7.2309	0	0	1	2
AT1G08970	-7.07915	-7.33739	-8.23651	-8.38992	3	3	3	2
AT1G08980	-9.0996	-10.1432	-9.74788	-10.2925	1	1	0	0
AT1G08985	NA	NA	NA	NA	0	0	0	0
AT1G08990	NA	NA	NA	NA	0	0	0	0
AT1G09000	-0.538642	-0.140971	-6.16884	-6.32852	0	1	3	3
AT1G09010	-10.1877	-10.2753	-10.1098	-9.49491	2	1	0	0
AT1G09020	-7.23427	-7.4532	-10.3597	-8.43596	2	2	3	3
AT1G09026	NA	NA	NA	NA	0	0	0	0
AT1G09030	NA	NA	NA	NA	0	0	0	0
AT1G09040	-3.82593	-3.22481	-6.05966	-5.55402	0	0	2	1
AT1G09050	-3.70739	-3.52207	-6.58487	-6.2332	1	1	0	1
AT1G09060	-7.41696	-8.87151	-8.80197	-9.86982	2	1	3	1
AT1G09070	-11.0581	-9.31786	-10.6608	-11.0642	0	0	2	2
AT1G09080	-0.209003	1.54515	-0.771528	-5.05121	1	0	1	1
AT1G09090	NA	NA	5.45618	7.73569	0	0	0	0
AT1G09100	-6.18068	-8.08822	-7.70241	-8.47507	1	1	1	1
AT1G09110	NA	NA	NA	NA	0	0	0	0
AT1G09130	-14.3201	-9.33542	-11.4028	-13.5792	1	2	1	2
AT1G09140	-9.84923	-9.69374	-9.77838	-12.9629	2	2	2	2
AT1G09150	-7.9927	-9.24852	-10.4328	-9.53209	2	1	3	1
AT1G09155	5.10481	3.50777	-1.13587	0.0484972	0	0	0	0
AT1G09157	5.60572	3.82151	2.24152	-1.10816	0	0	0	0
AT1G09160	-6.31786	-6.25821	-8.82273	-9.39345	1	1	1	1
AT1G09170	3.77759	3.40082	-2.31098	-0.131341	0	0	0	0
AT1G09176	3.65893	NA	NA	1.79574	0	0	0	0
AT1G09180	-5.33885	-4.62822	-6.5852	-4.83235	1	0	0	0
AT1G09190	-2.16861	-4.41294	-5.35583	-6.18619	0	1	1	2
AT1G09195	-4.45927	-3.52979	-6.77678	-3.34924	1	0	0	0
AT1G09200	-6.73623	-5.4515	-13.2457	-11.5439	1	1	1	1
AT1G09210	-8.10448	-11.0301	-13.1892	-14.0863	2	2	6	6
AT1G09220	-0.283239	-2.12725	-3.05458	-4.98805	0	0	0	0
AT1G09230	-7.33366	-9.43196	-8.43225	-8.98154	2	3	3	2
AT1G09240	-6.60148	-4.5321	-1.2034	4.33876	0	2	0	0
AT1G09245	NA	NA	-2.25103	-0.566796	0	0	0	0
AT1G09250	-6.39052	-6.57559	-8.54197	-8.74051	1	1	1	1
AT1G09260	NA	NA	-1.73795	0.176831	0	0	0	0
AT1G09270	-8.74313	-8.66864	-10.3858	-9.27182	3	3	2	2
AT1G09280	-6.50704	-5.40422	-6.67392	-7.87138	0	0	0	1
AT1G09290	-6.33583	-4.91392	-7.86312	-6.33115	1	2	1	2
AT1G09300	-5.5755	-6.88715	-5.87515	-6.21274	1	0	1	1
AT1G09310	-17.7149	-11.8829	-14.1321	-13.0767	1	2	1	1
AT1G09320	-3.71235	-5.63249	-9.01916	-6.90517	0	0	2	3
AT1G09330	-6.45655	-7.09069	-8.84262	-8.57051	1	1	0	1
AT1G09340	-15.015	-11.7495	-12.8334	-11.5337	1	2	1	2
AT1G09350	3.82027	-0.410229	-0.425758	4.11237	0	0	0	0
AT1G09360	NA	NA	NA	NA	0	0	0	0
AT1G09370	NA	NA	NA	NA	0	0	0	0
AT1G09380	7.30411	NA	-4.21966	-2.93459	0	0	0	0
AT1G09390	-7.79272	-5.5404	-9.19501	-7.24369	1	1	2	1
AT1G09400	3.10923	2.46403	NA	1.83859	0	0	0	0
AT1G09410	2.56903	2.78045	-1.49654	-5.4583	0	0	0	1
AT1G09415	-8.36851	-9.78879	-6.95473	-9.45518	1	1	1	1
AT1G09420	-9.23008	-10.2006	-8.96765	-8.01698	2	0	0	0
AT1G09421	-3.36533	-3.33496	-1.43653	-3.06872	0	0	1	0
AT1G09430	-7.68271	-9.16841	-8.69199	-7.15037	1	1	1	2
AT1G09440	-6.98505	-5.48753	-7.26648	-6.55727	0	1	1	0
AT1G09450	1.65054	1.31026	-8.7768	-5.53706	0	0	1	0
AT1G09460	-2.30879	-3.37744	-8.36518	-8.71098	0	0	1	1
AT1G09470	1.52809	-1.54391	-7.40044	-7.19526	0	0	2	1
AT1G09480	3.10812	0.530594	-0.283394	-0.189846	0	0	0	0
AT1G09483	NA	NA	NA	NA	0	0	0	0
AT1G09486	4.29619	1.66108	-1.58903	-3.52015	0	0	0	0
AT1G09490	-8.95225	-10.35	-8.34836	-8.2021	2	2	0	0
AT1G09500	-9.07193	-5.11405	-4.91935	-2.70774	2	2	0	0
AT1G09510	3.34946	NA	6.62851	5.68182	0	0	0	0
AT1G09520	-6.30453	-5.64632	-6.92562	-8.46184	1	1	0	0
AT1G09530	-9.49932	-8.26734	-6.99588	-7.85867	1	2	0	0
AT1G09540	3.85362	-0.293987	4.57871	1.98413	0	0	0	0
AT1G09550	NA	NA	5.24792	NA	0	0	0	0
AT1G09560	-9.12882	-7.18491	-9.17223	-6.9213	3	1	1	2
AT1G09570	-8.26409	-9.70605	-9.27343	-9.50718	1	1	3	4
AT1G09575	-4.73327	-2.77994	-5.75503	-8.56925	0	0	0	0
AT1G09580	-6.81314	-5.71975	-10.0513	-8.88306	1	1	1	0
AT1G09590	-10.2211	-10.396	-14.3635	-13.2049	1	2	2	2
AT1G09600	-0.427981	0.628996	-5.42111	-5.85183	0	0	1	0
AT1G09610	-1.67944	-2.34741	-7.43426	-3.72013	0	0	0	0
AT1G09620	-8.28909	-8.21859	-10.6796	-11.8851	1	1	2	1
AT1G09625	NA	NA	NA	NA	0	0	0	0
AT1G09630	-5.39369	-5.05303	-8.32512	-6.55442	1	0	1	0
AT1G09640	-11.0279	-11.8403	-12.1549	-14.7144	1	1	3	4
AT1G09645	-7.71092	-6.4651	-6.86255	-8.36053	1	1	1	1
AT1G09650	3.23315	4.08528	-5.55889	-3.819	0	0	0	0
AT1G09660	-8.00334	-9.01806	-11.1033	-10.0763	1	2	2	3
AT1G09665	NA	NA	NA	NA	0	0	0	0
AT1G09680	-1.47358	-5.44717	-4.15437	-6.46794	0	0	0	0
AT1G09690	-11.9849	-11.7301	-15.1462	-15.1595	2	1	2	2
AT1G09700	-5.60713	-4.7209	-7.3487	-7.89409	2	2	1	1
AT1G09710	-5.42045	-8.25537	-6.79374	-7.21479	1	1	0	1
AT1G09720	NA	NA	3.62037	4.71088	0	0	0	0
AT1G09730	-6.14147	-6.52052	-8.96253	-8.94113	1	1	2	1
AT1G09740	-5.47039	-6.25268	-2.73214	-2.88543	2	2	0	0
AT1G09750	-6.2835	-7.43296	-12.2026	-10.2962	1	3	3	2
AT1G09760	-7.21712	-9.12056	-9.4709	-10.1417	0	0	2	1
AT1G09770	-9.5675	-8.80787	-11.5698	-12.207	2	2	3	4
AT1G09780	-7.65941	-7.58993	-11.169	-7.35436	1	0	3	0
AT1G09790	NA	5.13884	-3.95358	-2.85482	0	0	0	0
AT1G09794	-3.4488	-2.12781	-5.04486	-5.21806	0	0	0	0
AT1G09795	-9.22912	-8.53645	-13.0857	-9.80976	3	5	3	3
AT1G09800	-1.40702	-4.8283	-5.93882	-7.38503	0	1	1	2
AT1G09810	-6.89391	-7.64319	-7.55619	-8.86319	1	1	1	1
AT1G09812	-2.71051	-1.36353	-4.26786	-3.65022	0	0	0	0
AT1G09815	-4.29991	-7.38345	-9.56309	-6.49363	1	1	2	1
AT1G09820	-4.314	-3.3601	-7.30475	-6.19941	0	0	2	1
AT1G09830	-5.76573	-7.00544	-7.97474	-7.85966	1	1	2	2
AT1G09840	-7.46553	-9.52202	-9.66211	-7.85337	3	2	3	2
AT1G09850	-12.0797	-8.94452	-8.55396	-10.0814	2	2	0	1
AT1G09860	5.2939	NA	0.132274	-1.08582	0	0	0	0
AT1G09870	-9.27431	-7.79948	-9.5998	-9.74354	2	1	3	3
AT1G09880	2.9907	3.30262	-6.59869	-4.65489	0	0	0	0
AT1G09890	-3.42234	-4.3687	-3.2777	-3.98144	0	0	0	0
AT1G09900	-7.28866	-6.74663	-7.2181	-8.55483	1	1	0	1
AT1G09910	-4.282	-4.87721	-7.46784	-4.63747	0	0	0	0
AT1G09920	-9.84829	-8.76774	-10.38	-8.25554	1	1	1	1
AT1G09930	3.0434	NA	-4.59998	-2.39219	0	0	0	0
AT1G09932	-5.10529	0.302785	3.14449	1.78361	2	0	0	0
AT1G09935	NA	5.42359	NA	NA	0	0	0	0
AT1G09940	-6.20035	-6.48912	-6.67574	-7.53612	1	1	1	1
AT1G09950	-2.35979	-0.658778	0.520764	-4.2514	1	0	0	1
AT1G09960	-4.84693	-4.66109	-6.12352	-7.05539	0	0	2	3
AT1G09970	-8.18328	-8.65761	-8.68289	-11.6438	2	2	2	3
AT1G09980	-6.27608	-7.67185	-10.5154	-9.83866	1	1	2	1
AT1G09995	-4.30557	-4.63497	-6.70304	-6.23941	1	1	0	0
AT1G10000	4.98096	3.62826	4.05079	2.61575	0	0	0	0
AT1G10010	NA	NA	1.62694	2.14186	0	0	0	0
AT1G10020	-7.12061	-4.03295	-6.84334	-4.93599	1	2	1	3
AT1G10030	-6.10236	-3.93135	-7.37976	-5.57014	0	0	0	0
AT1G10040	-2.60468	-2.33007	-4.93631	-5.91336	0	0	2	1
AT1G10050	-5.62624	-7.39867	-4.8951	-5.95873	0	2	2	5
AT1G10060	-2.58771	-3.52032	-13.8669	-6.75475	0	0	1	0
AT1G10070	-2.53864	-1.44635	-6.28311	-4.53406	1	1	0	1
AT1G10090	-5.38986	-9.43165	-7.04706	-6.99664	1	0	0	0
AT1G10095	-2.76053	-5.88653	-5.20112	-8.81077	0	1	0	0
AT1G10100	NA	NA	-0.526761	5.46139	0	0	0	0
AT1G10110	3.73744	5.59726	-4.10285	-3.56575	0	0	0	0
AT1G10120	-4.52093	-4.53482	-9.89373	-9.8198	4	2	3	4
AT1G10130	-7.16959	-9.49097	-8.3326	-8.27164	1	1	1	2
AT1G10140	-8.98319	-8.74606	-0.897272	-5.97442	1	1	0	1
AT1G10150	-8.21296	-7.26596	-7.04991	-7.89237	1	0	0	0
AT1G10155	-5.01102	-1.38435	-2.03183	-1.86061	0	0	0	0
AT1G10160	5.68371	0.730712	-1.62238	0.724309	0	0	0	0
AT1G10170	-9.28422	-8.97617	-9.84139	-9.3885	2	2	4	3
AT1G10180	-6.64639	-5.95195	-8.5633	-9.81857	0	0	2	2
AT1G10190	NA	NA	NA	NA	0	0	0	0
AT1G10200	-7.26821	-9.68997	-12.4835	-11.334	1	2	0	0
AT1G10210	-6.02135	-6.43763	-6.04193	-4.89905	1	1	0	0
AT1G10220	5.25096	-0.488286	1.17441	-3.06874	0	0	0	0
AT1G10230	-5.16129	-7.88075	-8.96405	-8.76009	0	1	1	0
AT1G10240	-5.16065	-4.94167	-9.24001	-6.97327	0	0	0	1
AT1G10250	NA	NA	NA	NA	0	0	0	0
AT1G10260	5.85532	6.82872	NA	-1.78858	0	0	0	1
AT1G10270	-3.15491	-4.90399	-7.45509	-9.2676	0	1	3	4
AT1G10280	-3.25141	-3.23252	-8.16893	-6.14897	0	0	0	0
AT1G10290	-6.90487	-9.72571	-11.5545	-9.91068	2	5	8	3
AT1G10300	4.21366	3.90302	-2.31269	-2.45277	0	0	0	0
AT1G10310	-6.58483	-6.83012	-8.5581	-6.24129	2	1	1	0
AT1G10320	-6.06612	-5.9306	-6.95606	-8.2372	2	2	2	2
AT1G10330	-0.191619	-5.51965	-3.36837	-4.3135	0	0	0	0
AT1G10340	-5.07655	-4.83112	3.54881	0.784036	2	1	0	0
AT1G10350	-5.57333	-6.42824	-8.81482	-6.77398	0	0	1	1
AT1G10360	-11.1983	-10.7285	-7.5445	-8.93035	2	1	0	0
AT1G10370	-9.62191	-5.03153	-10.5037	-7.40862	2	2	1	0
AT1G10380	-5.95484	-7.98363	-5.02306	-3.33518	0	0	0	0
AT1G10385	4.42803	NA	-5.56684	-3.02197	0	0	0	0
AT1G10390	-7.94977	-8.52357	-10.0372	-10.4195	1	1	2	3
AT1G10400	NA	NA	2.61583	4.32378	0	0	0	0
AT1G10410	-8.07837	-7.39962	-9.46597	-10.3705	1	1	1	1
AT1G10417	2.78556	6.31636	-1.87754	-0.621502	0	0	0	0
AT1G10419	NA	NA	NA	NA	0	0	0	0
AT1G10430	-6.73238	-6.30184	-8.41892	-8.9041	1	1	1	1
AT1G10440	NA	NA	NA	NA	0	0	0	0
AT1G10450	-6.5616	-6.99459	-10.4998	-10.2937	1	2	2	3
AT1G10455	NA	NA	NA	NA	0	0	0	0
AT1G10460	1.45618	-3.52346	0.739017	-1.51412	0	0	0	1
AT1G10470	-9.98531	-10.3468	-8.99981	-7.83182	2	1	1	1
AT1G10480	NA	NA	5.93467	NA	0	0	0	0
AT1G10490	-4.26785	-5.8822	-8.63067	-7.85714	1	1	2	1
AT1G10500	-10.7649	-9.07374	-10.5189	-9.4529	2	2	0	0
AT1G10510	-8.89279	-8.19636	-11.5654	-10.7568	1	1	1	1
AT1G10520	-0.457402	-0.700916	-3.94354	-3.76157	0	0	0	0
AT1G10522	-5.51421	-9.11323	-9.8484	-8.49469	1	1	1	1
AT1G10530	3.11285	0.166485	0.285451	-1.34438	0	0	0	0
AT1G10538	NA	NA	NA	NA	0	0	0	0
AT1G10540	4.53179	3.1224	-6.29336	-6.53734	0	0	1	0
AT1G10550	-0.193364	-1.06772	-2.85879	1.40318	0	0	0	0
AT1G10560	-3.72907	-2.82105	-2.03472	-3.67926	0	0	0	0
AT1G10570	-6.02121	-5.12664	-8.86592	-6.01738	1	1	2	1
AT1G10580	-9.7289	-9.31879	-9.89352	-9.0165	1	1	3	3
AT1G10585	-3.81899	-1.87589	5.20826	NA	1	0	0	0
AT1G10586	NA	NA	2.71336	5.1693	0	0	0	0
AT1G10588	NA	NA	NA	NA	0	0	0	0
AT1G10590	-8.45076	-8.13447	-9.20995	-9.11367	2	1	2	2
AT1G10600	-9.38015	-8.57212	-7.10036	-8.68151	1	1	0	1
AT1G10610	-5.89261	-9.66521	-6.48586	-7.61025	1	2	0	2
AT1G10620	8.07805	NA	0.216673	1.95891	0	0	0	0
AT1G10630	-8.79292	-8.78883	-10.0111	-10.7551	2	1	1	1
AT1G10640	0.257192	-1.62856	-12.1829	-7.81969	0	1	3	2
AT1G10650	-8.00875	-5.03002	-8.0875	-7.12501	2	2	1	0
AT1G10652	NA	NA	NA	NA	0	0	0	0
AT1G10657	-6.43271	-6.77035	-8.8689	-6.38543	0	0	0	0
AT1G10660	-8.02358	-8.09844	-7.87712	-8.59769	1	2	0	1
AT1G10670	-11.0732	-10.4297	-13.1971	-11.571	1	2	1	1
AT1G10680	6.93709	NA	1.57819	2.39473	0	0	0	0
AT1G10682	-7.51345	-8.07786	-9.9449	-8.06058	1	1	1	0
AT1G10690	-5.00443	-7.02001	-7.18281	-4.79221	0	1	0	0
AT1G10700	-6.13462	-6.94275	-7.70395	-6.78084	2	2	0	0
AT1G10705	NA	NA	NA	NA	0	0	0	0
AT1G10710	7.16381	NA	-2.68897	-0.898277	0	0	0	0
AT1G10717	NA	NA	NA	NA	0	0	0	0
AT1G10720	-8.65432	-6.39302	-8.67235	-7.50105	2	3	2	2
AT1G10730	-4.66533	-6.0494	-7.57444	-7.76146	1	1	1	0
AT1G10740	-9.58468	-8.82356	-8.55203	-8.34945	1	1	3	1
AT1G10745	NA	NA	NA	4.6121	0	0	0	0
AT1G10747	NA	NA	-1.14201	-2.52439	0	0	0	0
AT1G10750	-0.912239	-2.87887	-5.11636	-5.65892	0	0	1	0
AT1G10760	-9.04324	-9.98457	-14.782	-10.6494	4	6	2	4
AT1G10770	3.0824	1.52987	-7.48577	-6.25705	0	0	0	0
AT1G10780	-0.997421	0.234378	-6.33575	-5.6803	0	0	0	0
AT1G10790	0.0859471	0.597081	-2.36876	-2.56376	0	0	0	0
AT1G10800	0.163755	-0.135609	2.87227	0.853009	0	0	0	0
AT1G10810	3.57089	-0.261813	5.967	-0.681487	0	1	0	0
AT1G10820	-7.43442	-7.97899	-6.69864	-7.22652	1	2	2	2
AT1G10830	-6.56679	-6.14865	-5.73259	-6.88843	2	2	1	1
AT1G10840	-11.4356	-9.78931	-11.2627	-12.2202	2	2	2	2
AT1G10850	-4.14566	-1.66952	-11.2986	-7.01494	2	1	3	2
AT1G10865	-7.11515	-7.68621	-7.48542	-8.7928	0	0	0	1
AT1G10870	-4.59841	-5.16781	-10.0033	-8.50329	1	1	1	2
AT1G10880	NA	NA	6.34011	6.35729	0	0	0	0
AT1G10890	-10.0966	-8.47531	-10.0016	-9.72636	3	3	2	3
AT1G10900	-11.4512	-7.23718	-4.92145	-5.69754	2	1	1	1
AT1G10910	-9.52471	-10.6021	-10.7823	-9.30277	3	4	0	0
AT1G10920	-7.42957	-6.89172	-4.71623	-5.71997	2	3	0	1
AT1G10930	-3.98652	-3.9136	-8.00955	-6.67275	1	1	1	1
AT1G10940	-10.302	-11.0778	-7.94291	-9.67341	1	2	1	1
AT1G10950	-8.3851	-10.1353	-11.0267	-10.0784	1	0	4	3
AT1G10960	-13.2255	-11.9647	-11.9039	-11.8297	1	1	1	1
AT1G10970	-8.61659	-6.50956	-6.78533	-6.88639	0	0	0	0
AT1G10980	4.49742	12.5882	-4.3158	-5.9873	0	0	1	0
AT1G10990	4.51926	1.18657	-0.811623	1.21218	0	0	0	0
AT1G11000	-1.97997	-4.97977	-6.83322	-6.03262	0	2	2	2
AT1G11010	NA	4.16235	NA	5.17023	0	0	0	0
AT1G11020	-6.18008	-6.53839	-6.03942	-6.45031	2	1	1	1
AT1G11030	NA	NA	NA	NA	0	0	0	0
AT1G11040	6.19568	5.41517	-0.541109	-0.0972868	0	0	0	0
AT1G11050	-9.61892	-4.55322	-5.44834	-5.27842	1	1	0	0
AT1G11055	6.63441	NA	NA	NA	1	0	0	0
AT1G11060	-5.19628	-6.55344	-9.00388	-10.2604	1	1	1	1
AT1G11070	-3.36505	-4.49133	1.6445	-1.34379	0	0	0	0
AT1G11080	-4.93511	-4.04264	-5.3985	-4.89919	1	0	0	0
AT1G11090	-4.5925	-7.59783	-7.06498	-8.24357	2	2	1	2
AT1G11100	3.27253	-1.65931	-2.34784	-2.70161	0	0	0	0
AT1G11110	NA	NA	-1.31046	0.483525	0	0	0	0
AT1G11112	NA	3.75378	-2.72814	-5.31648	0	0	0	0
AT1G11120	4.7996	-1.04152	-9.44893	-7.30238	0	0	2	1
AT1G11125	NA	3.8255	-6.21403	-4.58601	0	0	1	0
AT1G11130	-6.8722	-6.48302	-8.77551	-8.70127	1	2	2	2
AT1G11145	NA	NA	NA	NA	0	0	0	0
AT1G11150	4.34533	-0.353533	-1.92907	-1.21221	0	0	0	0
AT1G11160	0.149007	-1.60782	-4.49911	-5.14083	0	0	1	0
AT1G11170	-1.95217	-3.9329	-4.67891	-4.60754	1	1	1	1
AT1G11175	-6.13264	-8.3313	-6.90204	-6.63936	1	1	1	1
AT1G11180	-7.23156	-7.2955	-6.74563	-6.47471	0	1	0	1
AT1G11185	-4.74367	-2.17769	0.69558	1.68448	1	0	0	0
AT1G11190	-5.55827	-5.07773	-8.20133	-6.23436	0	0	0	0
AT1G11200	-7.74624	-5.48651	-6.76849	-7.74378	0	0	0	0
AT1G11210	-4.23347	-7.91845	-6.82724	-6.56799	1	2	0	1
AT1G11220	-0.829765	-1.01124	-6.89551	-2.9417	0	0	2	0
AT1G11230	NA	4.74215	NA	4.08081	0	0	0	0
AT1G11240	-7.86212	-8.58836	-10.5008	-10.9951	3	4	3	3
AT1G11250	4.72381	NA	-3.24353	-1.45637	0	0	0	0
AT1G11260	-10.0009	-10.1065	-9.20118	-10.9428	2	2	1	2
AT1G11265	3.88	3.7576	6.09867	-5.03802	0	1	0	6
AT1G11270	-3.6539	-3.84805	-6.21073	-6.26488	0	0	0	0
AT1G11280	3.03789	-2.26691	-4.24311	-3.69348	1	0	0	0
AT1G11290	-4.28886	-5.82633	-6.51497	-6.63945	0	0	0	0
AT1G11300	-2.93591	-3.37189	-6.27269	-5.62307	0	0	0	0
AT1G11310	-10.1149	-8.5735	-9.34195	-8.52263	1	2	2	2
AT1G11320	-5.32756	-4.1532	-7.10438	-6.21251	1	1	1	1
AT1G11330	-4.18014	-3.38922	-7.96868	-5.825	2	3	0	0
AT1G11340	-1.58874	-2.95628	4.55997	4.06572	0	0	0	0
AT1G11350	-5.71657	-5.5952	-5.8107	-6.13742	1	2	0	1
AT1G11360	-6.33031	-6.15012	-10.5443	-7.71653	1	2	2	1
AT1G11362	4.35669	2.92742	2.37501	2.15792	0	0	0	0
AT1G11370	1.79249	5.54419	3.72929	2.10957	0	0	0	0
AT1G11380	-5.07997	-4.79206	-6.18804	-6.8255	2	2	2	2
AT1G11390	-4.4618	-4.97469	-7.18444	-7.57006	1	0	1	3
AT1G11400	-6.58837	-8.92082	-8.46715	-9.28184	1	1	2	3
AT1G11410	-5.98694	-6.45322	-7.5461	-7.07088	0	0	0	0
AT1G11420	-2.16821	-4.22023	-5.89386	-5.62883	0	0	0	0
AT1G11430	-10.3564	-9.86284	-10.7729	-11.6972	2	2	2	2
AT1G11440	-6.68074	-7.95387	-6.88583	-10.2093	2	2	1	1
AT1G11450	2.83905	3.4221	-2.93166	-5.4079	0	0	0	0
AT1G11460	NA	NA	4.04203	3.25041	0	0	0	0
AT1G11470	NA	NA	3.6406	6.12368	0	0	0	0
AT1G11475	-7.61788	-8.50296	-10.1237	-8.50033	2	1	1	1
AT1G11480	-10.057	-8.81962	-9.09769	-12.0705	4	4	3	4
AT1G11482	7.0102	5.57668	6.75279	4.59207	0	0	0	0
AT1G11490	NA	5.50942	3.0516	2.09216	0	0	0	0
AT1G11500	2.26858	-1.66618	1.55261	1.5956	0	0	0	0
AT1G11510	NA	NA	-5.18034	-2.00531	0	0	0	0
AT1G11520	NA	NA	NA	NA	0	0	0	0
AT1G11530	-9.6353	-9.55817	-9.05931	-7.4159	1	1	0	1
AT1G11540	6.73059	NA	0.76335	-2.83042	0	0	0	0
AT1G11545	-3.09453	-2.54836	-6.90802	-4.51548	0	0	1	0
AT1G11550	NA	NA	NA	NA	0	0	0	0
AT1G11560	-1.32773	0.834485	-6.0342	-3.43223	0	0	0	0
AT1G11570	-1.02859	-0.409546	-3.60574	-2.3542	0	0	0	0
AT1G11572	2.64494	3.76769	-0.907214	3.24918	0	0	0	0
AT1G11580	-9.40223	-7.73111	-6.66171	-6.59601	3	4	2	1
AT1G11590	NA	NA	NA	NA	0	0	0	0
AT1G11592	-4.88005	-6.97932	-9.31909	-10.1652	1	3	1	1
AT1G11593	NA	NA	NA	NA	0	0	0	0
AT1G11595	NA	NA	NA	NA	0	0	0	0
AT1G11600	7.14983	NA	-10.4687	-10.0667	0	0	2	1
AT1G11608	NA	NA	NA	7.85485	0	0	0	0
AT1G11610	NA	NA	0.994396	3.76383	0	0	0	0
AT1G11620	NA	NA	-2.79846	-2.03326	0	0	0	0
AT1G11630	-5.78144	-5.86502	-7.37326	-8.16361	1	1	1	2
AT1G11640	NA	NA	NA	NA	0	0	0	0
AT1G11650	-11.1863	-10.2886	-12.1795	-11.6098	2	2	4	3
AT1G11655	NA	NA	3.73437	NA	0	0	0	0
AT1G11660	-8.16447	-9.73625	-9.94995	-10.4841	1	1	2	3
AT1G11670	-4.42411	-1.10774	-7.82432	-13.915	1	0	1	2
AT1G11680	-8.8446	-10.1287	-10.8425	-11.2587	2	1	3	3
AT1G11684	NA	NA	NA	NA	0	0	0	0
AT1G11690	6.07292	NA	6.60449	NA	0	0	0	0
AT1G11700	-3.95613	-4.08929	-5.98914	-4.58599	3	2	1	1
AT1G11710	-1.18681	-4.2576	-4.37088	-5.54172	0	0	0	0
AT1G11720	-9.89913	-7.17308	-10.745	-7.23679	3	1	1	1
AT1G11730	-2.02442	-2.61849	-5.41979	-4.12952	0	0	0	0
AT1G11735	1.44549	-4.58872	-0.962449	-5.19301	0	0	0	0
AT1G11740	3.68193	5.49459	-1.65768	-1.27596	0	0	0	0
AT1G11750	-9.80516	-11.202	-11.1768	-10.8768	3	3	2	1
AT1G11755	-6.63604	-6.21588	-7.7914	-9.67857	0	0	0	0
AT1G11760	-5.18496	-4.07236	-7.98035	-6.8853	0	0	1	0
AT1G11765	NA	NA	-4.65578	0.243724	0	0	0	0
AT1G11770	NA	NA	-1.75144	0.438134	0	0	0	0
AT1G11780	-4.29174	-6.12449	-7.77144	-6.38226	0	1	0	0
AT1G11785	NA	1.41362	3.35726	0.699304	0	0	0	0
AT1G11790	-8.33881	-6.59104	-9.78196	-6.97503	1	1	0	0
AT1G11800	-5.88562	-6.15492	-7.67967	-8.36551	1	2	1	2
AT1G11803	NA	NA	NA	NA	0	0	0	0
AT1G11806	NA	NA	NA	NA	0	0	0	0
AT1G11810	NA	NA	NA	NA	0	0	0	0
AT1G11820	-5.91748	-6.61364	-10.142	-10.4176	1	1	1	0
AT1G11840	-13.209	-9.82073	-13.0046	-13.495	2	3	2	1
AT1G11850	-0.862434	-0.234247	-7.75716	-3.03275	0	0	1	1
AT1G11860	-11.4446	-12.4481	-11.6996	-11.6468	1	1	1	1
AT1G11870	-8.45134	-10.3353	-9.05216	-8.47736	1	0	1	1
AT1G11880	-2.75535	-4.28759	-4.65464	-3.88179	0	0	0	0
AT1G11890	-8.81998	-10.2102	-8.86929	-9.37609	1	2	0	2
AT1G11900	-1.83406	-3.47573	-4.19803	-4.80367	0	0	0	0
AT1G11905	-6.98241	-9.50613	-7.10503	-6.8944	2	1	1	1
AT1G11910	-11.1263	-10.4713	-12.3919	-13.7623	1	1	4	2
AT1G11915	-0.490322	-1.01602	-2.01012	-2.59528	0	0	0	0
AT1G11920	NA	NA	-2.38619	-2.46964	0	0	0	0
AT1G11925	NA	NA	NA	NA	0	0	0	0
AT1G11930	-9.22508	-8.66458	-10.3777	-11.7795	2	2	2	3
AT1G11940	-4.01164	-5.57493	-7.96931	-7.02924	1	1	0	0
AT1G11950	-4.40567	-1.50571	-6.20515	-5.76977	0	0	0	0
AT1G11960	-5.80142	-7.91993	-7.42512	-8.00351	1	2	1	2
AT1G11970	NA	NA	NA	NA	0	0	0	0
AT1G11980	NA	NA	0.541638	0.328982	0	0	0	0
AT1G11990	4.46465	4.38173	-3.72831	-0.353077	0	0	0	0
AT1G12000	-6.24897	-7.7308	-11.7152	-9.27338	1	1	3	3
AT1G12010	4.77477	-1.54462	-0.385787	-1.00315	0	0	0	0
AT1G12013	NA	5.24748	1.70979	1.31862	0	0	0	0
AT1G12015	NA	NA	NA	0.548714	0	0	0	0
AT1G12020	-5.67651	-6.23766	-5.10145	-8.12207	1	2	1	2
AT1G12030	3.02639	2.17993	1.30686	3.77499	0	0	0	0
AT1G12040	NA	NA	NA	3.60682	0	0	0	0
AT1G12050	-9.57434	-7.81179	-10.0267	-8.98252	1	1	3	0
AT1G12060	-3.15069	-5.10333	-6.10888	-5.36685	0	1	1	2
AT1G12064	NA	NA	NA	1.9713	0	0	0	0
AT1G12070	2.17739	2.20581	-6.44756	-3.9626	0	0	0	0
AT1G12080	-9.3835	-7.744	-12.8068	-9.94394	1	1	1	1
AT1G12090	-11.8892	-11.5087	-13.1888	-11.8691	1	1	1	1
AT1G12100	5.34417	3.37062	1.53781	2.03547	0	0	0	0
AT1G12110	-6.64368	-8.02943	-6.92436	-3.88497	2	1	0	0
AT1G12120	-7.54034	-7.66956	-9.22643	-9.57926	1	1	1	1
AT1G12130	4.27593	NA	1.81052	3.29753	0	0	0	0
AT1G12140	-9.84388	-7.5902	-6.69838	-6.80463	3	1	1	0
AT1G12150	5.35349	NA	-3.79468	-1.92798	0	0	0	0
AT1G12160	1.14776	1.82173	-0.645944	-0.714524	0	0	0	0
AT1G12170	NA	NA	NA	NA	0	0	0	0
AT1G12180	NA	NA	2.24431	NA	0	0	0	0
AT1G12190	NA	NA	NA	NA	0	0	0	0
AT1G12200	-6.44775	-6.08844	-7.33754	-6.12585	1	0	0	0
AT1G12210	-4.29822	-5.70421	-6.27649	-5.17217	0	0	0	1
AT1G12211	5.50869	5.37497	5.80202	8.09172	0	1	0	0
AT1G12220	-6.80406	-7.126	-3.31243	-4.4632	1	1	0	0
AT1G12230	-8.95187	-9.08001	-10.9251	-10.7708	2	2	2	2
AT1G12240	-11.5804	-10.1026	-11.3382	-10.2883	2	2	1	1
AT1G12244	-5.50354	-6.4484	-9.27164	-6.89905	1	0	0	1
AT1G12250	-11.4809	-9.85159	-8.7421	-7.97063	2	1	0	0
AT1G12260	-1.29974	-0.474549	-4.4436	-3.32009	0	0	0	0
AT1G12270	-7.27607	-11.4892	-11.8715	-9.89401	3	5	6	7
AT1G12280	-4.99473	-5.69416	-4.33762	-6.08964	0	1	0	2
AT1G12290	-3.93097	-5.81719	-2.63599	-6.60379	0	1	0	3
AT1G12294	-1.21496	-1.0405	0.222117	-0.114478	0	0	0	0
AT1G12300	-1.93068	-2.89166	-5.20461	-5.8319	0	0	0	0
AT1G12310	-9.70677	-7.85559	-15.147	-10.0999	1	1	1	1
AT1G12320	-4.25766	-3.52759	-6.29262	-5.86371	1	1	1	1
AT1G12330	-4.39107	-6.86389	-11.1578	-8.85234	2	2	3	3
AT1G12340	-6.34523	-5.25426	-6.10553	-9.19925	1	0	0	0
AT1G12350	-6.69687	-5.80618	-7.08522	-8.17417	1	1	1	1
AT1G12360	-11.4498	-7.90321	-9.9137	-8.65544	2	1	1	1
AT1G12370	-4.17897	4.68488	-6.65158	-7.34708	0	0	2	1
AT1G12380	-5.49715	-2.99404	-10.3607	-8.28575	0	0	1	2
AT1G12390	-2.52235	-4.20946	-5.89755	-5.03643	0	0	0	0
AT1G12400	-4.87294	-4.99898	-5.31798	-4.963	0	0	0	0
AT1G12410	-10.7331	-10.3647	-12.5663	-11.1848	1	1	1	0
AT1G12411	NA	NA	NA	NA	0	0	0	0
AT1G12420	-6.2184	-6.40242	-8.22638	-6.5969	2	2	3	2
AT1G12423	NA	NA	NA	NA	0	0	0	0
AT1G12430	-7.96185	-5.21167	-10.5502	-8.68707	2	3	3	4
AT1G12440	-10.0503	-8.45776	-10.5634	-11.1239	2	2	1	1
AT1G12450	-5.91702	-3.15294	-5.83578	-6.98271	0	1	0	0
AT1G12451	NA	NA	NA	NA	0	0	0	0
AT1G12460	-4.04726	-3.81121	-7.39281	-9.32787	0	0	1	0
AT1G12470	-6.74052	-7.39717	-10.339	-9.38735	2	2	0	1
AT1G12480	-4.99701	-4.87167	-2.56598	-2.80765	0	0	0	0
AT1G12490	NA	NA	5.17772	6.39883	0	0	0	0
AT1G12500	-8.46046	-5.98563	-8.10016	-8.4806	2	2	2	2
AT1G12510	3.00812	NA	NA	NA	0	0	0	0
AT1G12520	-7.08548	-6.62961	-8.40851	-11.3905	2	2	1	2
AT1G12530	-6.87247	-7.27315	-10.0834	-10.2436	1	1	1	1
AT1G12540	NA	NA	3.76633	-2.70517	0	0	0	0
AT1G12550	-6.32031	-4.89387	-5.87442	-5.53566	2	0	0	2
AT1G12560	NA	NA	NA	NA	0	0	0	0
AT1G12570	0.444721	1.65005	-10.9534	-9.13066	0	0	0	0
AT1G12580	-9.92505	-6.00467	-8.41986	-9.79317	1	1	1	1
AT1G12590	NA	NA	NA	NA	0	0	0	0
AT1G12600	-0.170021	0.359159	-4.39784	-3.48527	0	0	0	0
AT1G12610	-4.06674	0.53967	-2.10652	-1.28466	0	0	0	0
AT1G12620	-0.4233	-2.19447	-4.31364	-3.61894	0	0	0	1
AT1G12630	3.00485	0.194248	0.646864	2.90157	0	0	0	0
AT1G12640	-7.96221	-7.77447	-9.14374	-8.43792	1	1	0	0
AT1G12650	-7.88443	-9.12827	-9.51634	-10.4121	1	2	2	2
AT1G12660	NA	NA	NA	NA	0	0	0	0
AT1G12663	3.9572	NA	NA	NA	0	0	0	0
AT1G12665	NA	NA	NA	NA	0	0	0	0
AT1G12667	NA	NA	NA	NA	0	0	0	0
AT1G12669	NA	NA	NA	NA	0	0	0	0
AT1G12670	NA	NA	NA	4.93238	0	0	0	0
AT1G12672	2.53382	5.8696	NA	NA	0	0	0	0
AT1G12680	-10.3184	-11.7911	-8.26434	-6.94745	2	2	1	2
AT1G12700	-1.72845	-3.7687	-4.10991	-4.39367	0	0	0	0
AT1G12710	-6.77195	-7.36208	-7.79408	-7.53927	1	1	0	0
AT1G12720	NA	NA	NA	NA	0	0	0	0
AT1G12725	NA	NA	NA	NA	0	0	0	0
AT1G12730	-4.11951	-10.1059	-6.10639	-7.06684	1	1	1	1
AT1G12740	NA	NA	1.48875	-1.68209	0	0	0	0
AT1G12750	-5.91664	-4.83187	-5.25418	-6.0374	1	2	2	0
AT1G12760	-9.98541	-9.53745	-9.17013	-10.4759	1	1	1	1
AT1G12770	-9.34849	-8.92035	-8.39846	-9.72699	1	1	2	2
AT1G12775	-2.0937	-4.06825	-5.00362	-5.21829	0	0	0	0
AT1G12780	-10.2624	-10.8493	-11.2534	-10.368	1	1	1	1
AT1G12790	-3.39399	-5.3306	-5.0429	-5.10578	0	0	0	0
AT1G12800	-11.5698	-9.78429	-11.3994	-10.699	3	5	3	1
AT1G12805	NA	NA	-0.462852	4.43198	0	0	0	0
AT1G12810	-8.69669	-9.03246	-9.34372	-10.2026	2	2	2	2
AT1G12820	-8.50689	-8.66519	-8.1812	-8.45223	0	0	1	2
AT1G12830	-5.69897	-8.08058	-9.66858	-10.4358	1	1	1	1
AT1G12840	-9.54243	-9.86345	-11.6939	-12.5107	1	1	1	1
AT1G12845	2.03772	-6.45902	-6.32516	-7.72044	0	1	0	0
AT1G12850	-6.69151	-5.59036	-8.47156	-8.72202	0	1	2	2
AT1G12855	NA	NA	7.41395	5.85416	0	0	0	0
AT1G12860	-5.22251	-7.11852	-8.7964	-8.65217	0	1	1	0
AT1G12870	2.44486	5.99085	6.90373	3.89554	0	0	0	0
AT1G12880	-7.92675	-5.29701	-7.98186	-5.35056	2	1	1	2
AT1G12890	-0.951752	0.941021	-3.0476	-2.91261	0	0	0	0
AT1G12900	-12.1423	-11.6537	-15.1061	-10.3106	1	1	0	0
AT1G12910	-6.72029	-8.00852	-8.01464	-9.83174	0	1	0	1
AT1G12920	-8.69686	-8.6568	-10.0043	-10.8235	1	2	2	2
AT1G12930	-6.13108	-7.56254	-7.64539	-8.11352	1	1	2	1
AT1G12935	NA	NA	NA	NA	0	0	0	0
AT1G12938	NA	NA	NA	NA	0	0	0	0
AT1G12940	5.13768	NA	2.53046	2.07743	0	0	0	0
AT1G12950	4.02192	1.43437	-2.71382	-1.05051	0	0	0	0
AT1G12960	NA	NA	NA	NA	0	0	0	0
AT1G12970	-8.57775	-9.35129	-7.99045	-8.2149	2	1	2	3
AT1G12980	6.7804	NA	0.631145	0.789763	0	0	0	0
AT1G12990	-6.25832	-5.76333	-8.25711	-6.51953	1	1	0	1
AT1G13000	-6.12391	-8.00407	-7.35472	-9.76881	1	2	1	1
AT1G13010	NA	NA	NA	NA	0	0	0	0
AT1G13020	-7.97822	-7.08639	-9.02138	-8.84602	4	5	4	4
AT1G13030	-4.71869	-5.99082	-8.41028	-9.30283	0	2	4	6
AT1G13040	-2.37033	-6.07196	-5.01503	-6.13515	0	0	0	1
AT1G13050	-2.28636	-6.52143	-5.3426	-7.68219	0	1	2	2
AT1G13060	-11.6456	-8.55488	-12.0374	-10.5552	1	1	1	3
AT1G13070	NA	5.11059	8.41964	3.09792	0	0	0	0
AT1G13080	-8.26058	-7.10565	-6.44611	-6.69857	1	3	0	0
AT1G13090	-8.7109	-8.20319	-11.0217	-9.05759	3	2	0	0
AT1G13100	-5.32722	-5.43993	1.94444	2.47409	1	1	0	0
AT1G13110	-7.16312	-8.73907	-1.48993	-1.70255	1	3	0	0
AT1G13120	-8.00347	-6.88444	-10.4997	-9.77883	2	3	2	4
AT1G13130	2.05862	3.83249	-5.75951	-3.40406	0	0	0	0
AT1G13140	2.3776	5.0664	-9.72493	-7.79684	0	0	1	1
AT1G13145	-1.9802	-5.02471	-4.69857	-3.56593	0	1	0	0
AT1G13150	NA	7.46729	-7.22613	-5.71586	0	0	0	0
AT1G13160	-5.67553	-8.39079	-8.70018	-10.1397	2	2	2	2
AT1G13170	-4.76366	-4.30257	-8.48893	-6.60386	1	1	3	1
AT1G13180	-4.16909	-5.03317	-8.06923	-5.55072	1	0	1	0
AT1G13190	-7.89812	-7.42399	-10.5824	-9.2061	3	4	1	1
AT1G13195	-8.78791	-5.10753	-6.01644	-5.38371	1	0	0	0
AT1G13200	NA	NA	3.14768	3.50585	0	0	0	0
AT1G13210	-7.94503	-6.29079	-6.34846	-6.9299	1	2	1	0
AT1G13220	-6.53886	-7.50693	-9.30841	-11.9571	3	5	4	3
AT1G13230	4.32822	6.23815	-5.11404	-2.86789	0	0	0	0
AT1G13240	NA	NA	NA	NA	0	0	0	0
AT1G13245	-9.80897	-10.3879	-4.98009	-4.12101	2	1	0	0
AT1G13250	-4.69404	-4.18058	-7.72046	-8.96756	1	2	1	2
AT1G13260	-12.0518	-8.21615	-7.10941	-6.5292	3	2	1	0
AT1G13270	-5.64218	-9.2459	-9.50183	-9.31585	1	1	0	1
AT1G13280	-7.47726	-7.02404	-10.6791	-8.09745	2	1	2	2
AT1G13290	NA	NA	-3.46765	-4.5683	0	0	1	1
AT1G13300	3.82954	5.63924	6.65137	NA	0	0	0	0
AT1G13310	3.17753	1.3993	NA	-0.0120265	0	0	0	0
AT1G13320	-9.49296	-8.19585	-10.291	-9.46203	1	1	2	2
AT1G13330	2.85656	-1.36252	-4.62833	-4.3955	1	0	1	1
AT1G13340	-4.71717	-1.99385	-0.109209	-0.928917	1	1	0	0
AT1G13350	-8.95567	-5.26554	-9.62281	-9.07329	3	3	3	5
AT1G13360	-10.1128	-8.7083	-10.1558	-9.6829	2	2	2	3
AT1G13370	0.125275	-2.10495	-0.286435	-4.64447	0	0	0	0
AT1G13380	-7.73016	-8.92967	-9.32317	-11.035	1	2	2	1
AT1G13390	-9.89797	-9.90098	-8.31287	-10.4373	2	1	1	1
AT1G13400	NA	6.59706	-0.764356	-3.7656	0	0	0	1
AT1G13410	-0.228972	-0.709124	-3.14661	-5.3894	0	0	0	0
AT1G13420	2.75845	2.88512	-3.46191	-2.23533	0	0	0	0
AT1G13430	2.66623	2.93999	NA	NA	0	0	0	0
AT1G13440	-12.7802	-11.6249	-14.0953	-12.22	2	2	2	1
AT1G13448	-4.63566	-4.99364	-0.642341	-1.6639	1	1	0	0
AT1G13450	-7.09802	-8.01994	-7.84905	-8.5735	1	2	2	2
AT1G13460	-5.44481	-7.29078	-7.53097	-7.1607	1	1	0	0
AT1G13470	-6.14214	-4.12377	-0.573447	2.02588	2	1	0	0
AT1G13480	NA	6.83418	NA	NA	0	0	0	0
AT1G13485	NA	NA	NA	NA	0	0	0	0
AT1G13490	NA	NA	NA	NA	0	0	0	0
AT1G13500	NA	NA	NA	NA	0	0	0	0
AT1G13510	NA	NA	NA	NA	0	0	0	0
AT1G13520	-0.0869163	1.60878	NA	4.57124	1	1	0	0
AT1G13530	-1.04846	3.00161	5.37424	NA	0	0	0	0
AT1G13540	-1.1081	2.86452	2.6693	1.88196	0	0	0	0
AT1G13550	-2.10589	1.665	2.75916	1.16713	0	0	0	0
AT1G13560	-9.40075	-9.62865	-11.8573	-10.2514	1	1	1	0
AT1G13570	-5.11231	-6.99159	-8.89217	-8.20008	1	1	0	1
AT1G13580	-5.48052	-3.34758	-8.86227	-6.63599	1	0	0	1
AT1G13590	NA	NA	NA	NA	0	0	0	0
AT1G13600	-1.0732	-2.37993	-4.83362	-1.95763	0	0	0	0
AT1G13605	NA	NA	NA	NA	0	0	0	0
AT1G13607	NA	NA	NA	NA	0	0	0	0
AT1G13608	NA	NA	NA	NA	0	0	0	0
AT1G13609	NA	NA	NA	NA	0	0	0	0
AT1G13610	1.84234	1.32502	NA	NA	0	0	0	0
AT1G13620	NA	NA	NA	NA	0	0	0	1
AT1G13630	-1.26807	-1.89914	-4.56349	-6.3497	0	0	0	0
AT1G13635	-1.2213	0.668145	-8.12568	-3.95586	0	0	0	0
AT1G13640	-6.59842	-7.0682	-7.79016	-7.80595	2	1	1	1
AT1G13650	-10.0207	-9.18439	-5.73107	-5.13658	2	2	0	1
AT1G13660	7.9992	5.34492	4.54543	6.85261	0	0	0	0
AT1G13670	-2.15414	-0.0835297	-3.12445	-2.5546	0	0	0	0
AT1G13680	NA	NA	-2.41006	1.21641	0	0	0	0
AT1G13690	-7.07371	-7.23024	-8.34715	-8.59658	3	2	1	1
AT1G13700	-5.87888	-5.17129	-6.8594	-6.72856	1	0	0	0
AT1G13710	7.18914	2.29926	-7.37403	-6.38418	0	0	2	2
AT1G13720	NA	NA	NA	NA	0	0	0	0
AT1G13730	-4.83956	-6.84226	-11.0915	-9.73855	1	1	3	2
AT1G13740	-5.26399	-4.78484	-7.87448	-9.65488	2	3	2	2
AT1G13750	-3.792	-4.92671	-3.66579	-2.27638	0	0	0	0
AT1G13755	NA	NA	NA	2.95749	0	0	0	0
AT1G13760	NA	NA	1.26339	4.45007	0	0	0	0
AT1G13770	-5.87197	-5.25223	-6.77766	-7.63198	1	0	0	0
AT1G13780	-3.51884	-4.09151	-4.23984	-4.63089	1	0	0	0
AT1G13790	-2.35614	-5.28106	-7.94552	-8.67382	2	2	2	2
AT1G13800	1.87813	-2.78416	-3.72213	-6.24873	0	0	1	1
AT1G13810	-4.40502	-5.56036	-5.36646	-7.42715	0	1	0	0
AT1G13820	-9.90888	-9.61301	-8.62716	-5.89741	2	3	0	1
AT1G13830	-0.304818	1.14784	-2.16166	-0.522915	0	0	0	0
AT1G13840	NA	NA	NA	NA	0	0	0	0
AT1G13850	NA	NA	NA	NA	0	0	0	0
AT1G13860	-4.66304	-6.18526	-7.97085	-7.76877	1	1	0	0
AT1G13870	-6.39376	-4.96509	-8.63893	-9.05942	1	1	2	1
AT1G13880	-8.25544	-6.18166	-8.37168	-9.73606	0	0	1	1
AT1G13890	NA	NA	-3.74783	-0.97792	0	0	0	0
AT1G13900	-6.37194	-6.53531	-8.38866	-7.14484	0	0	0	0
AT1G13910	-2.51849	-5.79043	-6.33798	-5.80985	0	0	0	0
AT1G13920	-3.8332	-4.16562	-4.08789	-3.97183	0	0	1	1
AT1G13930	-12.6147	-10.7608	-16.8078	-13.3892	3	3	1	1
AT1G13940	-4.48643	-9.17815	-8.12988	-8.50782	1	1	0	1
AT1G13950	-6.13849	-7.55775	-7.32191	-6.42467	2	2	0	0
AT1G13960	-8.56968	-6.90115	-11.5347	-6.76183	1	2	1	1
AT1G13970	-0.279458	-0.145794	-7.00684	-5.0802	0	0	0	1
AT1G13980	-6.19529	-7.60896	-8.84409	-8.12512	1	0	1	0
AT1G13990	-9.01029	-8.95198	-8.20681	-8.52968	2	3	0	2
AT1G14000	-9.72153	-9.7236	-10.2727	-9.16802	5	2	1	1
AT1G14010	-7.1763	-9.93765	-9.98545	-9.28838	1	0	2	3
AT1G14020	-4.98062	-4.65247	-7.34244	-6.90452	2	2	1	1
AT1G14030	-10.2897	-8.49417	-10.1929	-8.73869	1	1	1	1
AT1G14040	-1.21599	-3.31248	-8.91922	-6.5656	0	0	1	0
AT1G14048	NA	NA	NA	NA	0	0	0	0
AT1G14060	-4.0504	-3.68751	-9.85573	-7.38747	1	2	1	2
AT1G14070	-4.27607	-3.39971	NA	-0.0270888	0	1	0	1
AT1G14071	-0.526814	-4.01682	-3.32718	-6.94363	0	0	0	0
AT1G14080	NA	7.26373	2.65008	5.19645	0	0	0	0
AT1G14090	-2.59974	-3.45696	-3.07408	-4.65792	0	0	0	0
AT1G14100	2.07196	1.28595	-5.87736	-4.05132	0	0	0	0
AT1G14110	NA	NA	NA	NA	0	0	0	0
AT1G14120	5.55648	2.98049	1.83102	2.47428	0	0	0	0
AT1G14130	-4.77919	-5.961	-9.47296	-6.39975	0	0	0	0
AT1G14140	-6.38229	-6.80073	-7.11443	-7.15568	2	1	0	0
AT1G14150	-12.152	-11.2062	-8.0447	-7.6314	2	2	0	1
AT1G14160	NA	NA	NA	NA	0	0	0	0
AT1G14170	-0.927718	-0.788177	-8.84496	-5.29146	0	0	0	0
AT1G14180	-2.10324	-2.09477	-9.72009	-9.48893	0	0	1	1
AT1G14182	NA	3.48281	-5.18078	-3.33053	0	0	0	0
AT1G14185	0.966661	-0.684633	2.44096	-0.505876	0	0	0	0
AT1G14190	-2.31866	-2.27736	-2.62801	-1.60443	0	0	0	0
AT1G14200	-7.72829	-4.91745	-6.76103	-6.95205	1	1	1	1
AT1G14205	-4.34117	-8.08661	-7.16728	-6.61297	1	1	0	0
AT1G14210	-4.85178	-4.56227	-6.54515	-4.56712	0	0	0	0
AT1G14220	NA	NA	NA	5.77451	0	0	0	0
AT1G14225	NA	NA	NA	2.78292	0	0	0	0
AT1G14230	-4.7562	-7.05547	-9.92981	-5.32305	0	0	0	0
AT1G14240	1.48326	1.53636	-1.71245	3.2332	0	0	0	0
AT1G14250	-4.44089	-8.82968	-1.59014	-1.06842	1	1	0	0
AT1G14260	-0.64534	-1.70807	-8.14722	-3.94716	1	0	1	0
AT1G14270	-8.98964	-7.48754	-9.18084	-8.0965	0	2	0	0
AT1G14280	-8.48638	-10.1362	-7.74033	-6.85036	1	2	0	0
AT1G14290	-6.08682	-5.89335	-7.748	-6.50615	1	2	0	0
AT1G14300	-6.26065	-7.72262	-8.14262	-8.38307	1	1	0	0
AT1G14310	-8.62001	-5.79774	-6.6603	-7.56399	1	1	1	1
AT1G14315	NA	NA	NA	NA	0	0	0	0
AT1G14320	-12.1047	-10.6053	-19.3631	-13.8928	1	1	1	1
AT1G14330	-5.10834	-6.13432	-6.68519	-7.54054	1	1	1	1
AT1G14340	-6.61992	-7.7349	-6.72693	-6.35879	1	1	0	1
AT1G14345	-9.61078	-11.251	-9.67399	-10.4397	2	2	1	1
AT1G14350	-4.05462	-4.04698	-10.4132	-8.91649	0	0	3	3
AT1G14360	-5.4385	-11.8214	-8.55768	-9.47423	1	1	0	0
AT1G14370	-6.58422	-5.72932	-0.395775	-4.58179	1	1	0	0
AT1G14380	-5.15402	-4.52907	-7.44022	-6.28841	0	0	1	2
AT1G14390	1.46881	-0.655248	-1.32859	1.32864	0	0	0	0
AT1G14400	-9.78221	-9.50179	-13.3588	-10.3635	2	2	2	2
AT1G14410	-6.19245	-9.09261	-8.0646	-8.18766	1	1	1	1
AT1G14420	3.22415	NA	-2.44693	0.403491	0	0	1	0
AT1G14430	0.899181	0.470366	-6.71728	-4.64767	0	0	0	0
AT1G14440	-3.79736	-3.73152	-9.67247	-9.56708	0	0	2	1
AT1G14450	-9.59966	-12.1651	-10.8216	-10.0984	2	2	1	1
AT1G14455	6.09174	NA	1.21656	0.704219	0	0	0	0
AT1G14460	-4.6249	-5.63651	-7.97505	-7.54314	0	1	2	2
AT1G14470	0.122199	-3.91401	-2.95956	-6.17985	0	0	0	0
AT1G14480	-4.95455	-4.64285	-4.2742	-5.60806	0	0	0	0
AT1G14490	0.156149	-1.45257	-4.66034	-4.82277	0	0	2	2
AT1G14500	NA	3.48114	-0.647435	5.75776	0	0	0	0
AT1G14510	-8.36437	-8.68438	-10.4259	-10.6288	3	1	1	1
AT1G14518	NA	NA	NA	NA	0	0	0	0
AT1G14520	-4.08528	-3.67269	-6.67884	-4.94857	1	1	1	0
AT1G14530	-6.36978	-6.58047	-7.62281	-7.60271	1	1	1	1
AT1G14540	-0.897301	2.23699	3.46857	0.626105	0	0	0	0
AT1G14549	NA	NA	NA	NA	0	0	0	0
AT1G14550	NA	NA	NA	NA	0	0	0	0
AT1G14560	-6.26829	-7.08393	-6.96941	-7.0387	2	1	0	1
AT1G14570	-9.47893	-8.45815	-10.4434	-8.60817	2	3	1	1
AT1G14580	-6.50939	-6.07731	-5.49362	-5.60338	1	0	1	0
AT1G14590	-4.70682	-6.29451	-6.79357	-7.02655	1	1	2	1
AT1G14600	-4.9968	-3.35455	-4.60721	-3.66446	0	0	0	0
AT1G14610	-9.65279	-11.2928	-14.5812	-9.96092	2	2	4	4
AT1G14620	-7.17659	-7.39311	-8.71041	-9.45184	1	1	1	1
AT1G14630	-3.26612	-3.95491	-7.06109	-7.09275	0	1	1	1
AT1G14640	-5.06531	-7.82873	-6.43119	-7.09391	1	2	1	2
AT1G14642	-1.34707	-4.52383	-3.55626	-3.87131	0	0	0	0
AT1G14650	-8.34068	-8.9516	-10.1866	-11.0099	3	3	3	5
AT1G14660	-3.80629	-5.72526	-4.80153	-5.0792	1	1	0	1
AT1G14670	-8.1324	-8.11574	-11.238	-10.5139	2	1	2	0
AT1G14680	-0.286275	-2.94422	-6.23159	-6.1396	0	0	0	1
AT1G14685	-6.0847	-7.28904	-10.846	-9.55486	0	1	1	1
AT1G14686	3.30709	NA	4.76971	2.86974	0	0	0	0
AT1G14687	0.233675	-3.70572	-4.74013	-4.44788	1	1	1	2
AT1G14688	NA	NA	5.02419	3.13362	0	0	0	0
AT1G14690	-7.6865	-9.13509	-9.70642	-9.74506	1	2	2	3
AT1G14700	-6.40232	-8.47772	-6.07544	-5.32974	1	1	0	0
AT1G14710	-6.02054	-8.3105	-7.45629	-9.66998	1	3	4	3
AT1G14720	-7.52637	-8.64907	-8.17548	-7.80216	1	2	1	1
AT1G14730	-3.31609	-5.39962	-3.55289	-2.39421	0	0	0	0
AT1G14740	-8.53867	-7.9672	-9.35073	-11.8934	2	2	2	2
AT1G14750	1.9064	-3.45132	-4.40096	-6.01964	0	0	1	0
AT1G14755	NA	NA	-1.90162	2.60335	0	0	0	0
AT1G14760	5.53893	NA	-4.43938	-4.01978	0	0	0	0
AT1G14770	-4.72547	-5.70843	-5.64182	-6.26798	2	0	1	1
AT1G14780	0.496006	0.0261676	-1.84373	-1.68325	0	0	0	0
AT1G14790	-4.58037	-6.89456	-6.67647	-8.30174	1	1	0	0
AT1G14800	NA	NA	NA	NA	0	0	0	0
AT1G14810	-8.41298	-7.06373	-8.61721	-9.1149	2	2	2	1
AT1G14820	-4.52163	-2.63412	-9.89376	-9.26301	1	1	1	1
AT1G14830	-8.76741	-7.17532	-11.4557	-9.28928	2	1	3	3
AT1G14840	-5.27747	-8.42337	-8.93461	-7.77144	2	1	2	2
AT1G14850	-5.19037	-7.09692	-8.72167	-9.54151	1	1	1	1
AT1G14860	1.26247	-2.00574	-4.13638	-3.24566	0	0	0	0
AT1G14870	-3.88057	0.152319	-3.62732	-4.40499	0	0	0	0
AT1G14880	-6.10622	-3.99154	1.63804	0.0562048	1	0	0	0
AT1G14890	-5.11392	-6.67387	-9.55863	-8.34088	1	1	1	2
AT1G14900	-0.632928	-5.86571	-10.1594	-12.2891	0	0	1	2
AT1G14910	-6.49641	-6.94158	-9.74192	-8.73031	1	1	1	1
AT1G14920	-6.79408	-5.31624	-9.4357	-9.78398	0	1	1	0
AT1G14930	3.72742	NA	4.17782	4.33515	0	0	0	0
AT1G14940	NA	NA	NA	3.64353	0	0	0	0
AT1G14950	NA	NA	NA	2.95632	0	0	0	0
AT1G14960	NA	NA	6.04111	NA	0	1	0	0
AT1G14970	-2.48385	-2.30915	-6.65223	-9.98088	0	0	1	1
AT1G14980	-8.62244	-10.5274	-13.4798	-11.6873	2	2	2	3
AT1G14990	-4.76043	-7.5196	-6.77035	-7.09192	1	1	3	1
AT1G15000	-6.38111	-5.77619	-6.76015	-8.95122	1	1	3	2
AT1G15002	NA	2.65254	0.364708	-2.10414	0	0	0	0
AT1G15010	-6.85068	-6.07236	-1.66703	-5.3268	1	1	0	0
AT1G15015	NA	NA	0.76556	3.04846	0	0	0	0
AT1G15020	-7.04462	-5.74073	-6.99941	-9.68093	1	2	1	1
AT1G15030	-8.19468	-6.43543	-8.93834	-11.7236	2	1	0	0
AT1G15040	-1.70069	-0.0908753	0.208278	0.499343	0	0	0	0
AT1G15045	NA	NA	NA	NA	0	0	0	0
AT1G15050	-1.14533	4.07057	0.83947	2.00607	0	0	0	0
AT1G15060	-7.18448	-7.11247	-6.4451	-7.43011	2	2	1	2
AT1G15080	-3.23774	-2.94897	-5.23124	-5.36947	1	0	1	0
AT1G15090	NA	NA	NA	NA	0	0	0	0
AT1G15100	-6.35589	-4.98009	-7.36852	-6.22015	0	1	1	1
AT1G15110	-3.63716	-5.52723	-7.64326	-9.17611	1	1	2	1
AT1G15120	-10.9613	-10.0943	-11.9941	-10.1295	2	1	1	1
AT1G15125	-2.60721	-5.3815	-0.713837	-4.36588	0	0	0	0
AT1G15130	-9.19762	-10.3414	-8.54261	-10.3332	3	3	2	3
AT1G15140	-9.47803	-8.72388	-8.39558	-7.89585	2	2	2	2
AT1G15150	-0.185708	2.2755	3.43914	6.03461	0	0	0	0
AT1G15160	NA	NA	3.0855	5.12271	1	2	2	3
AT1G15165	-3.45137	-4.04024	-4.65124	-5.56757	0	0	0	1
AT1G15170	-5.72729	-3.59196	-6.16056	-6.19025	0	0	0	1
AT1G15175	-5.12694	-5.22417	-3.82363	-6.15725	1	1	0	0
AT1G15180	-9.68175	-9.79952	-8.71186	-8.68058	1	1	1	0
AT1G15190	2.41779	3.47477	-4.15362	-3.78097	0	1	1	1
AT1G15200	-9.29627	-7.74031	-8.84808	-9.23433	1	1	4	5
AT1G15210	NA	NA	-2.23627	-0.144203	0	0	0	0
AT1G15215	-5.36526	-5.71846	-7.18334	-9.08834	1	1	1	2
AT1G15220	-4.78562	-3.5487	-6.20791	-6.1191	1	0	0	0
AT1G15230	-8.48265	-6.99526	-9.09895	-8.38487	1	1	1	1
AT1G15240	-6.44655	-8.1438	-9.50313	-9.30436	1	2	1	1
AT1G15250	-5.66461	-8.64478	-8.95267	-10.2712	0	0	1	1
AT1G15260	-6.62271	-7.8869	-13.8382	-9.05178	1	2	2	1
AT1G15270	-11.0055	-11.0758	-12.0748	-10.436	1	3	2	2
AT1G15280	-9.46408	-9.06597	-11.551	-9.7812	4	4	6	7
AT1G15290	-8.72609	-10.4316	-9.16879	-11.4466	2	5	3	4
AT1G15300	-3.68315	-3.67503	-6.42497	-9.59203	0	0	1	1
AT1G15310	-2.68171	-1.80253	-7.41425	-6.01015	0	1	1	1
AT1G15320	NA	NA	-3.13949	-2.51166	0	0	0	0
AT1G15330	4.29199	3.90117	2.97125	-0.320339	0	0	0	0
AT1G15340	-10.9078	-11.724	-13.9251	-10.9118	2	2	2	1
AT1G15350	-8.9161	-6.27023	-5.47715	-4.82933	1	1	0	0
AT1G15360	NA	3.98912	-9.81692	-7.99918	0	0	1	1
AT1G15370	-9.13954	-7.72306	-10.7181	-10.3339	2	2	2	0
AT1G15380	-3.9193	-0.889835	-6.39338	-4.53579	1	1	0	1
AT1G15385	5.48937	NA	2.88904	2.8107	0	0	0	0
AT1G15390	-9.08526	-6.54127	-7.89756	-8.14324	2	1	0	1
AT1G15400	-9.16386	-10.16	-9.59398	-8.39729	1	1	1	1
AT1G15405	-3.43389	-0.776358	0.321334	-2.32324	0	0	1	1
AT1G15410	-5.69407	-4.93496	-6.45676	-6.24643	1	2	1	0
AT1G15415	0.91592	2.35363	-8.52568	-7.09997	0	0	0	1
AT1G15420	-6.69302	-6.99086	-8.52576	-10.4087	1	1	2	1
AT1G15430	-5.43854	-4.1816	-7.22077	-7.86436	0	0	0	0
AT1G15440	-4.70637	-5.87233	-8.85285	-9.27294	0	1	2	3
AT1G15450	NA	NA	3.68883	NA	0	0	0	0
AT1G15460	6.31501	NA	-9.67373	-8.74819	0	0	0	2
AT1G15470	-6.14821	-4.47561	-8.64574	-7.99039	1	1	1	1
AT1G15480	-3.09349	-5.08761	-8.00001	-7.85666	0	0	2	2
AT1G15490	-2.77117	-5.61974	-6.57536	-7.3953	0	0	1	1
AT1G15500	-9.86736	-10.8128	-12.7798	-11.7398	1	1	2	2
AT1G15510	-5.57583	-7.40863	-6.52258	-7.8806	0	1	1	2
AT1G15520	-2.11222	0.53776	1.70874	3.08546	1	0	1	0
AT1G15530	-6.73318	-5.31571	-4.94404	-5.39042	1	1	2	2
AT1G15540	NA	NA	NA	NA	0	0	0	0
AT1G15550	-2.1825	-5.84185	-3.68161	-1.20267	0	0	0	0
AT1G15560	NA	NA	2.15551	3.38022	0	0	0	0
AT1G15570	-2.86565	-2.6681	-9.81576	-8.43738	0	0	2	3
AT1G15580	-0.477472	-3.97542	-4.16247	-2.75659	0	1	0	0
AT1G15590	NA	NA	6.42673	4.36008	0	0	0	0
AT1G15600	NA	NA	NA	NA	0	0	0	0
AT1G15610	NA	NA	NA	NA	0	0	0	0
AT1G15620	5.14584	NA	NA	NA	0	0	0	0
AT1G15630	NA	NA	NA	NA	0	0	0	0
AT1G15640	NA	NA	NA	NA	0	0	0	0
AT1G15650	NA	NA	NA	NA	0	0	0	0
AT1G15660	-4.55691	-3.32578	-8.79908	-6.91814	1	1	4	4
AT1G15670	-7.18163	-7.92169	-6.82707	-7.04212	0	1	0	0
AT1G15680	NA	NA	5.1319	5.61829	0	0	0	0
AT1G15690	-10.9367	-9.93716	-14.4537	-12.8795	3	1	3	2
AT1G15700	-4.63768	-4.43409	-7.29949	-8.0657	0	0	1	1
AT1G15710	-7.40355	-5.81775	-8.62685	-7.84939	0	0	1	1
AT1G15720	-0.845329	-1.29901	-4.5552	-5.09011	1	1	1	3
AT1G15730	-9.30356	-8.54749	-8.07907	-7.50012	1	1	1	0
AT1G15740	-8.26966	-9.12419	-7.80376	-7.80315	1	1	0	1
AT1G15750	-8.18692	-9.46549	-10.6918	-11.0666	2	1	3	2
AT1G15757	NA	NA	NA	NA	0	0	0	0
AT1G15760	-1.90477	-2.26496	-5.54677	-5.10249	0	0	1	0
AT1G15770	NA	NA	4.15615	4.01728	0	0	0	0
AT1G15772	NA	NA	-1.53074	-0.448509	0	0	0	0
AT1G15780	-7.59703	-8.64679	-8.34012	-9.86535	1	1	2	4
AT1G15790	-3.03962	-5.09001	-4.59314	-5.93334	1	1	0	0
AT1G15800	-2.69052	-4.33977	-7.36316	-6.55483	0	1	0	0
AT1G15810	-6.04807	-7.40212	-9.92162	-9.5776	0	0	2	2
AT1G15820	-14.9507	-15.8134	-15.1107	-10.6657	0	0	2	2
AT1G15825	3.18561	3.45572	2.46806	0.052043	0	1	1	1
AT1G15830	-6.33565	-7.94862	-3.84904	-4.13067	1	2	1	2
AT1G15840	5.57599	3.5662	NA	NA	0	0	0	0
AT1G15850	NA	NA	-1.75883	-3.56109	0	0	0	0
AT1G15860	-9.94341	-8.91748	-7.76448	-9.68885	2	2	0	0
AT1G15870	-6.3098	-5.92739	-8.16829	-9.56574	1	1	2	2
AT1G15880	-5.94962	-6.6353	-7.44091	-7.60872	2	1	0	0
AT1G15885	2.4311	-1.26444	-1.36351	-2.31039	0	0	0	0
AT1G15890	2.45488	0.151548	4.77781	3.23235	0	0	0	0
AT1G15900	-1.47752	1.70775	-3.29225	-2.45702	0	0	0	0
AT1G15910	-6.11516	-5.59271	-11.7492	-9.34037	2	6	4	6
AT1G15920	-7.72544	-6.82225	-7.30709	-13.1518	1	1	1	0
AT1G15930	-10.8622	-8.1368	-12.926	-12.64	2	2	2	3
AT1G15940	-7.0798	-9.23051	-11.2902	-9.66197	2	1	2	4
AT1G15950	-10.3856	-9.18482	-10.3556	-11.4042	2	2	3	1
AT1G15960	-5.71423	-3.2677	-5.03863	-4.1592	0	0	0	0
AT1G15970	-5.30237	-5.78895	-8.01798	-6.29341	1	1	1	1
AT1G15980	-12.8532	-9.73567	-8.91573	-9.73785	3	4	1	1
AT1G15990	NA	NA	-2.42332	-1.6177	0	0	0	0
AT1G16000	-4.52608	-8.47333	-9.14011	-9.49771	1	2	2	1
AT1G16010	-9.52559	-8.26338	-9.20043	-10.3548	0	1	1	1
AT1G16020	-6.46913	-6.97982	-8.5469	-7.75705	1	1	2	2
AT1G16022	-0.0284795	0.270329	1.51427	-2.3378	0	0	0	0
AT1G16025	NA	NA	NA	NA	0	0	0	0
AT1G16030	-4.77359	-4.39121	-5.92332	-10.2276	2	1	2	2
AT1G16040	-6.46101	-6.81159	-7.69497	-9.15358	2	1	1	1
AT1G16060	-5.29142	-4.30155	-7.69418	-5.10835	1	0	0	0
AT1G16070	-0.268086	-0.285901	-5.97465	-4.94771	0	0	0	0
AT1G16080	-12.1129	-10.0566	-9.96543	-9.38972	2	2	2	1
AT1G16090	-7.00455	-3.24067	-3.66013	-5.84201	0	0	0	0
AT1G16100	NA	NA	NA	NA	0	0	0	0
AT1G16110	-6.38158	-4.77538	-4.38952	-5.71465	2	1	0	1
AT1G16120	NA	7.54486	3.08857	4.64403	0	0	0	0
AT1G16130	-4.00414	-1.24432	0.341413	-2.64288	2	0	0	0
AT1G16140	NA	NA	7.05916	NA	0	0	0	0
AT1G16150	-1.10151	2.52092	4.52519	2.31516	0	0	0	0
AT1G16160	NA	NA	NA	NA	0	0	0	0
AT1G16170	-9.24406	-5.85415	-7.34553	-6.17625	2	2	0	0
AT1G16180	-9.55606	-11.0968	-10.1855	-14.0986	1	1	1	2
AT1G16190	-5.7791	-5.74677	-9.55209	-8.5925	1	1	1	2
AT1G16210	-10.0405	-10.8939	-13.111	-10.4425	2	2	2	2
AT1G16220	-0.857362	-1.28646	-5.44433	-5.7014	0	0	1	0
AT1G16225	NA	NA	NA	NA	0	0	0	0
AT1G16230	NA	NA	NA	NA	0	0	0	0
AT1G16240	-8.14436	-9.38647	-11.7236	-9.40332	4	2	2	2
AT1G16250	-4.71456	-5.62102	-5.23321	-5.24664	0	0	0	0
AT1G16260	-6.02841	-6.20804	-4.08809	-3.35718	1	1	0	0
AT1G16270	-6.71728	-6.89638	-10.0432	-8.57503	0	1	1	3
AT1G16280	-4.01391	-5.82541	-7.64856	-8.73191	1	0	1	2
AT1G16290	7.18621	NA	-5.84833	-3.44529	0	0	0	0
AT1G16300	-3.36981	-5.03701	-6.47962	-8.10957	1	1	2	1
AT1G16310	-3.31991	-2.50803	-5.75085	-5.19259	0	0	0	0
AT1G16320	-10.167	-9.43504	-9.16726	-9.46822	2	2	0	1
AT1G16330	2.22548	1.86435	-8.53383	-5.79304	0	0	1	0
AT1G16340	-6.38931	-7.09201	-10.0126	-9.35864	1	1	1	0
AT1G16350	-7.72405	-9.59506	-11.5327	-11.1729	2	4	3	4
AT1G16360	-1.96982	1.02556	-4.61937	-3.09956	0	0	0	0
AT1G16370	-5.35418	-1.58897	-3.39244	1.47551	1	0	0	0
AT1G16380	NA	NA	0.143416	0.207281	0	0	0	0
AT1G16390	-3.00871	0.0309688	3.709	3.33286	0	0	0	0
AT1G16400	-4.40053	-4.96057	-0.505864	1.27179	0	0	0	0
AT1G16410	-11.7819	-9.58205	-4.08251	-3.35005	2	3	0	0
AT1G16420	-2.47801	6.85836	NA	6.9646	0	0	0	0
AT1G16430	-1.83509	-2.77397	-6.5853	-6.17685	0	1	0	0
AT1G16440	5.96994	5.16105	1.10036	-0.563118	0	0	0	0
AT1G16445	-2.51783	-3.03973	-2.65399	-3.13546	0	1	1	0
AT1G16450	NA	NA	NA	NA	0	0	0	0
AT1G16460	-11.2748	-11.4195	-7.6948	-9.92391	1	1	2	0
AT1G16470	-7.21265	-8.92652	-11.1638	-9.59638	1	1	1	1
AT1G16480	-0.90863	-1.2178	-3.19811	-2.3359	0	0	0	0
AT1G16489	-1.02008	-2.29224	-4.54481	-4.07849	0	0	0	0
AT1G16490	-0.589832	-1.60747	-3.89574	-2.31194	0	0	0	0
AT1G16500	-4.08085	-4.48262	-7.2947	-6.30957	0	0	2	0
AT1G16510	-1.23492	2.55566	-5.99608	-6.83477	1	0	0	1
AT1G16515	-0.426242	1.02139	-3.81853	-1.26668	0	0	0	0
AT1G16520	-4.76346	-4.285	-10.3996	-8.86152	1	0	4	3
AT1G16530	-0.619962	2.15555	2.97533	5.90515	0	0	0	0
AT1G16540	-4.77125	-4.96558	-7.1105	-5.13602	1	1	0	2
AT1G16550	-5.02015	-4.88932	-5.13763	-7.11411	1	1	1	2
AT1G16560	-8.43206	-7.22717	-7.96688	-9.54682	2	2	0	0
AT1G16570	-5.99481	-6.24909	-7.92661	-7.01772	0	0	0	0
AT1G16590	-5.19427	-5.45105	-7.12814	-5.268	0	0	0	0
AT1G16600	NA	NA	NA	NA	0	0	0	0
AT1G16610	-7.28547	-7.88701	-10.8236	-10.2353	1	1	6	4
AT1G16620	NA	7.73402	NA	7.19172	0	0	0	0
AT1G16630	-0.387598	1.61849	-10.5669	-4.08767	0	0	4	3
AT1G16635	NA	0.484847	-0.938854	-2.25885	0	0	0	0
AT1G16640	-3.58639	1.76818	-5.73658	-7.63606	0	0	0	0
AT1G16650	-3.05079	-4.8432	-5.06838	-6.27124	0	0	0	0
AT1G16660	NA	NA	NA	NA	0	0	0	0
AT1G16670	-6.76359	-5.93844	-5.20881	-6.34274	1	1	1	1
AT1G16680	-5.02018	-8.5193	-7.72459	-7.74384	1	1	2	2
AT1G16690	-3.90244	-5.64271	-7.33858	-7.88084	1	1	1	1
AT1G16700	-8.12092	-7.53168	-10.4789	-7.87004	3	1	1	1
AT1G16705	1.56724	NA	-7.50517	-5.37207	0	0	0	0
AT1G16710	-5.45799	-6.40641	-7.97004	-8.56259	2	2	1	2
AT1G16720	-13.2381	-10.4481	-10.7185	-8.70613	2	2	1	2
AT1G16730	-7.44137	-4.06886	-1.60939	-2.29121	1	1	0	0
AT1G16740	-6.93624	-10.3318	-9.66234	-9.82631	2	2	2	2
AT1G16750	-3.22948	-4.1081	-8.24417	-7.63314	0	0	1	0
AT1G16760	NA	NA	-2.08649	0.331851	0	0	0	0
AT1G16770	2.21102	0.220147	4.42069	0.393434	1	1	1	1
AT1G16780	-5.96943	-5.90219	-9.78868	-9.09692	0	0	0	1
AT1G16790	-4.60868	-6.48381	-8.13468	-7.28394	2	1	0	1
AT1G16800	-3.07815	-4.56859	-5.72841	-5.58849	1	1	1	2
AT1G16810	-9.20765	-8.58767	-11.4198	-11.33	1	2	1	1
AT1G16820	-3.65365	-4.33272	-6.76153	-6.08539	0	0	0	1
AT1G16825	-2.5628	-2.78689	-6.30342	-4.383	1	0	0	0
AT1G16830	0.411021	-2.40812	-4.72305	-6.14345	0	0	0	0
AT1G16840	-9.19519	-8.86987	-9.23929	-8.74108	2	2	1	2
AT1G16850	-3.51451	-6.54655	-3.81556	-6.2466	1	2	1	1
AT1G16858	1.80724	-2.02298	-1.77989	-4.67348	2	3	2	2
AT1G16860	-7.31082	-6.09747	-9.0739	-9.08478	0	0	0	0
AT1G16870	-6.56464	-8.70297	-9.37556	-9.66785	0	1	0	0
AT1G16880	-18.1798	-12.0008	-12.7668	-10.9189	2	0	0	1
AT1G16890	-11.312	-10.79	-11.8311	-11.073	0	1	2	1
AT1G16900	-5.55038	-6.05665	-9.99992	-9.19655	1	2	1	2
AT1G16905	NA	NA	NA	NA	0	0	0	0
AT1G16910	NA	NA	1.2802	-2.32634	0	0	0	0
AT1G16916	-4.19748	-3.33215	-5.05212	-4.48736	1	1	0	1
AT1G16920	-5.68573	-5.60842	-11.5388	-9.07036	1	1	1	1
AT1G16930	-2.62815	-2.49325	-7.11549	-5.24624	0	0	0	0
AT1G16940	NA	NA	-0.911171	1.56687	0	0	0	0
AT1G16950	NA	5.78555	NA	-1.5126	0	0	0	0
AT1G16960	-7.00883	-5.99723	-7.57871	-7.43448	0	0	1	0
AT1G16970	-4.9175	-5.93914	-9.5078	-7.24946	2	2	2	2
AT1G16980	NA	NA	NA	5.28896	0	0	0	0
AT1G17000	NA	NA	NA	5.60038	0	0	0	0
AT1G17010	NA	NA	6.0237	NA	0	0	0	0
AT1G17020	-1.64888	-0.206463	-1.74917	-5.09899	0	0	0	0
AT1G17030	-1.3757	-0.448246	-7.62876	-4.43802	0	0	0	0
AT1G17040	-5.34009	-6.72825	-7.10881	-6.74578	1	1	1	0
AT1G17050	-9.96782	-6.30502	-6.82646	-8.09278	1	1	1	0
AT1G17060	-4.19426	-2.00587	-1.09929	-6.06463	0	0	0	0
AT1G17070	-4.51675	-6.1724	-8.52888	-7.3212	2	3	3	2
AT1G17080	-10.025	-9.34944	-8.24865	-7.60349	1	1	0	0
AT1G17090	-1.48792	-3.08375	-3.2121	-4.84235	0	0	0	0
AT1G17100	-10.5234	-7.90215	-11.5273	-10.9413	2	3	0	1
AT1G17110	-6.98491	-6.46984	-10.175	-10.3037	1	1	2	2
AT1G17120	-6.38835	-4.61811	-8.47573	-6.28452	0	0	0	0
AT1G17130	-7.31084	-8.79864	-9.57308	-11.0625	4	4	4	6
AT1G17140	-5.38357	-6.33772	-10.9569	-9.83996	2	1	0	1
AT1G17145	-7.70525	-10.9519	-8.30345	-9.62919	1	2	1	1
AT1G17147	-3.04661	-2.58071	-0.46815	-2.8264	0	0	0	0
AT1G17150	NA	NA	NA	NA	0	0	0	0
AT1G17160	-5.90982	-7.8354	-7.92565	-6.4821	0	1	1	1
AT1G17170	-3.24209	1.51735	-2.81129	-4.006	1	1	0	0
AT1G17180	3.34496	4.60433	-2.25681	3.79182	0	0	0	0
AT1G17190	-3.14256	0.913677	-7.40956	-6.11327	0	0	1	0
AT1G17200	-8.4048	-7.71809	-12.1072	-11.2137	2	2	1	1
AT1G17210	-7.74069	-7.86205	-10.3609	-10.3867	1	2	4	3
AT1G17220	-11.1339	-10.8888	-10.9895	-11.7344	2	2	6	5
AT1G17230	-4.88963	-6.56396	-4.99169	-5.31548	2	1	0	1
AT1G17232	0.0665247	-2.6855	-5.68202	-4.49478	0	0	0	0
AT1G17235	5.98688	NA	4.83677	NA	0	0	0	0
AT1G17240	4.10533	2.04674	4.70995	0.766196	0	0	0	0
AT1G17250	-3.97283	-3.17036	1.19853	-1.70252	0	0	1	1
AT1G17255	0.78168	-1.78149	-3.53635	-4.12557	0	0	0	0
AT1G17260	-0.167782	1.17509	-1.71381	-2.90894	0	0	0	0
AT1G17270	-3.44288	-2.97356	-6.33837	-5.26104	0	0	2	0
AT1G17275	NA	NA	NA	NA	0	0	0	0
AT1G17277	NA	NA	NA	NA	0	0	0	0
AT1G17280	-9.17137	-8.98197	-9.49289	-9.1053	3	2	1	1
AT1G17285	4.957	5.84992	2.41717	2.93514	0	0	0	0
AT1G17290	-11.618	-9.61469	-12.6882	-10.1056	2	2	1	2
AT1G17300	NA	NA	NA	3.92528	0	0	0	0
AT1G17310	NA	NA	4.14368	NA	0	0	0	0
AT1G17330	-6.21629	-5.28505	-8.11428	-4.98968	1	1	1	1
AT1G17340	-7.08813	-6.82281	-6.65754	-5.86259	1	1	0	1
AT1G17345	NA	2.7339	2.99592	NA	0	0	0	0
AT1G17350	-4.98512	-4.97779	-6.84318	-8.48323	1	1	1	1
AT1G17360	-9.44619	-7.59193	-8.25155	-6.10366	3	3	2	2
AT1G17370	-8.46984	-8.75836	-11.5449	-8.68168	1	0	1	1
AT1G17380	-7.91156	-5.66157	-7.79782	-8.04654	3	1	0	1
AT1G17390	5.68456	NA	NA	NA	0	0	0	0
AT1G17400	3.10546	2.65626	3.43631	4.93097	0	0	0	0
AT1G17410	-6.26261	-5.66072	-5.35497	-5.70358	2	1	1	0
AT1G17420	-8.55779	-7.7513	-8.08533	-7.78348	2	2	2	2
AT1G17430	-6.87539	-3.34979	-9.03861	-4.72057	0	0	1	1
AT1G17440	-8.65514	-8.34727	-8.8092	-10.5712	2	4	4	3
AT1G17450	-4.1335	-6.36655	-7.46602	-6.9098	1	1	1	1
AT1G17455	-4.50462	-5.17714	-6.51711	-7.06969	0	1	1	1
AT1G17460	-3.27155	-8.83739	-7.23801	-6.25425	0	1	1	1
AT1G17470	-8.99295	-11.5914	-12.5388	-10.2158	1	2	1	1
AT1G17480	-1.36118	-3.29631	-6.87414	-4.67879	0	0	0	0
AT1G17490	-6.77167	-5.87777	-7.65941	-7.62511	1	1	1	2
AT1G17495	NA	NA	NA	NA	0	0	0	0
AT1G17500	-7.05366	-5.62476	-7.51822	-6.96702	2	2	1	2
AT1G17510	-1.88648	-4.02836	-8.87034	-8.43742	0	1	0	0
AT1G17520	-5.04431	-7.07699	-6.50402	-7.20829	2	3	2	2
AT1G17530	-8.48274	-8.04747	-8.23035	-10.8222	3	1	2	2
AT1G17540	NA	NA	-1.29004	-0.859888	0	0	0	0
AT1G17545	NA	NA	NA	NA	0	0	0	0
AT1G17550	-9.61851	-9.67799	-9.05111	-8.75285	1	1	2	2
AT1G17560	-2.83489	-3.3699	-7.94556	-8.43437	0	0	1	1
AT1G17570	NA	NA	NA	NA	0	0	0	0
AT1G17580	-6.97849	-7.5407	-9.02017	-7.18507	2	2	3	3
AT1G17590	-3.98592	-5.53143	-5.76839	-6.43502	1	1	1	1
AT1G17600	-6.56581	-4.39479	-5.62289	-4.23347	1	0	0	0
AT1G17610	-5.79187	-4.66393	-0.463666	-2.44523	1	1	0	0
AT1G17615	1.66903	NA	3.44038	5.16879	0	0	0	0
AT1G17620	-7.76308	-5.33046	-9.74321	-8.5878	1	2	2	2
AT1G17630	-0.169668	-5.41893	-3.83439	-4.89662	0	0	0	0
AT1G17640	-5.83517	-7.11879	-6.5771	-7.85692	1	0	1	1
AT1G17650	-8.70001	-6.96196	-8.48038	-8.51884	2	0	0	1
AT1G17660	NA	NA	NA	NA	0	0	0	0
AT1G17665	3.01381	-5.95273	-8.06654	-7.85394	0	2	1	1
AT1G17670	NA	NA	NA	NA	0	0	0	0
AT1G17680	-7.84105	-7.50932	-9.46683	-7.69349	3	4	3	3
AT1G17690	-6.12799	-7.53646	-7.77253	-12.595	1	3	3	4
AT1G17700	-4.32631	-3.34017	-3.19784	-5.56954	0	0	0	1
AT1G17710	0.653501	-0.370424	-8.06605	-4.87369	0	0	0	0
AT1G17720	-9.66447	-6.73641	-10.9829	-10.4173	1	1	1	1
AT1G17730	-7.91386	-7.59831	-9.06006	-8.583	2	2	2	1
AT1G17744	4.68556	3.26909	0.926319	1.10066	1	0	2	2
AT1G17745	-6.64204	-4.00779	-10.5124	-8.34125	1	1	2	2
AT1G17750	-4.1109	-2.85077	-4.47621	-4.48932	1	1	0	0
AT1G17760	-6.03239	-6.68203	-8.38967	-7.20646	0	0	1	2
AT1G17770	NA	NA	NA	NA	0	0	0	0
AT1G17780	-8.05289	-7.46431	-5.88563	-7.80715	3	2	1	0
AT1G17790	-5.87669	-6.66994	-6.691	-9.70256	1	1	2	2
AT1G17800	NA	NA	NA	6.51513	0	0	0	0
AT1G17810	NA	6.86096	NA	2.78575	1	1	0	0
AT1G17820	-6.18016	-10.1219	-8.04513	-9.89215	0	0	1	1
AT1G17830	-1.65558	-0.302671	-3.79627	-4.40486	0	0	0	0
AT1G17840	-5.77224	-7.20372	-12.775	-10.2745	2	2	3	2
AT1G17850	-5.72305	-6.54361	-6.88911	-7.1544	0	0	0	0
AT1G17860	-9.04959	-7.45864	-4.91322	-5.53033	2	2	0	0
AT1G17870	-6.30282	-7.00493	-3.2982	-5.31713	0	1	1	1
AT1G17880	-11.1531	-10.1559	-13.8879	-12.394	2	2	1	2
AT1G17890	-6.52595	-4.19812	-7.63181	-5.98054	1	1	1	1
AT1G17900	NA	NA	NA	NA	0	0	0	0
AT1G17910	NA	NA	4.61574	NA	0	0	0	0
AT1G17920	-0.0106524	-2.98042	-9.41256	-6.6792	0	0	1	0
AT1G17930	-4.52161	-6.31076	-8.29168	-7.98221	1	1	3	3
AT1G17940	-5.24748	-6.58219	-8.08067	-6.44804	0	0	0	0
AT1G17950	4.31311	2.03441	-5.77591	-4.97532	0	0	0	0
AT1G17960	-0.212383	1.72737	-0.968083	0.333108	0	0	0	0
AT1G17970	-7.40509	-7.31593	-4.75075	-5.16708	3	3	1	0
AT1G17980	-6.34466	-8.27132	-7.36654	-6.91375	1	2	2	1
AT1G17990	-11.9329	-6.40055	-5.06028	-7.64211	1	1	2	1
AT1G18000	-9.75511	-8.45291	-7.48097	-6.62199	1	0	2	1
AT1G18010	-8.62206	-7.15865	-7.4474	-6.48538	1	0	3	1
AT1G18020	-10.5381	-6.10328	-4.88486	-7.54221	1	1	2	2
AT1G18030	-7.3577	-8.09033	-6.5469	-5.99281	1	1	2	2
AT1G18040	-4.43907	-6.1693	-7.32993	-8.68499	0	0	0	0
AT1G18050	NA	NA	4.09603	NA	1	1	0	1
AT1G18060	-11.5935	-10.6714	-9.39958	-8.10758	2	3	1	1
AT1G18070	-8.96068	-8.66025	-10.2895	-12.5193	2	2	4	3
AT1G18075	0.757821	-5.1474	-6.24452	-6.03347	0	1	0	2
AT1G18080	-10.2304	-12.7783	-13.5305	-12.6882	1	2	3	3
AT1G18090	-3.15246	-4.74887	-5.7499	-6.35359	1	1	1	1
AT1G18100	NA	NA	NA	4.88513	0	0	0	0
AT1G18120	NA	NA	-6.32704	-2.96298	0	0	1	0
AT1G18130	NA	3.82597	NA	3.25553	0	0	0	0
AT1G18140	6.2722	4.75888	-5.46856	-2.55417	0	0	1	0
AT1G18150	-9.37426	-7.03928	-9.13535	-7.67085	2	1	2	2
AT1G18160	-7.94627	-8.12419	-8.77594	-9.71599	1	2	1	2
AT1G18170	-9.53019	-8.94102	-7.619	-10.5034	3	2	1	1
AT1G18180	-4.74349	-3.29562	-8.1157	-6.83654	1	1	0	0
AT1G18190	-6.35047	-7.21882	-7.7587	-9.06768	3	3	3	3
AT1G18191	2.17121	4.48541	NA	NA	0	0	1	0
AT1G18200	-3.40948	-1.98739	1.2923	-1.0064	0	0	0	0
AT1G18210	-8.51453	-5.84975	-10.3681	-8.93373	2	2	1	1
AT1G18220	NA	NA	NA	NA	0	0	0	0
AT1G18230	NA	NA	NA	NA	0	0	0	0
AT1G18240	NA	7.66836	NA	7.12603	0	0	0	0
AT1G18250	-4.23573	-2.07804	-11.6269	-7.90482	0	1	2	1
AT1G18260	-7.50747	-9.84034	-8.69619	-9.04464	1	1	3	3
AT1G18265	-4.98927	-4.50259	-4.98005	-4.03637	1	1	0	0
AT1G18270	-8.53689	-6.83505	-9.00046	-6.88581	1	1	1	0
AT1G18280	NA	5.03485	-11.9077	-6.26899	0	0	0	0
AT1G18290	NA	6.37011	0.406853	1.77444	0	0	0	0
AT1G18300	-7.53447	-5.55357	-5.84638	-7.29856	2	2	1	1
AT1G18310	NA	NA	NA	NA	0	0	0	0
AT1G18320	3.7477	-1.56149	-3.47112	-3.78433	0	0	1	1
AT1G18330	-6.29236	-9.34652	-7.48686	-4.91704	1	1	1	1
AT1G18335	-4.16437	-5.45423	-8.78588	-6.88358	1	1	1	0
AT1G18340	-3.91227	-5.35125	-6.28821	-7.5838	1	1	0	0
AT1G18350	NA	NA	NA	6.48878	0	0	0	0
AT1G18360	-7.57198	-6.23685	-8.70193	-7.88305	1	1	0	1
AT1G18370	-1.86224	4.17977	-9.21953	-2.69893	0	0	3	1
AT1G18382	2.67603	2.57227	NA	2.92185	0	0	0	0
AT1G18390	-3.83574	-5.79208	3.83293	-0.613127	1	1	0	0
AT1G18400	-2.78555	-5.63492	-5.44808	-5.75428	0	0	0	1
AT1G18410	NA	3.96928	-2.73637	-2.42211	0	0	0	0
AT1G18415	-4.31904	-5.05605	-6.69608	-7.3482	0	0	2	1
AT1G18420	7.84496	1.80101	-1.17086	-0.631251	0	0	0	0
AT1G18430	NA	3.28944	0.97051	2.26682	0	0	0	0
AT1G18440	-6.9013	-6.45437	-7.78262	-6.23781	1	1	0	0
AT1G18450	-12.1189	-11.455	-10.0035	-10.9327	2	2	1	1
[truncated: 31,605 more rows]
