# Supplementary material for: m6A RNA methylation impairs gene expression variability and reproductive thermotolerance in Arabidopsis
Source: Genome Biol. 2022 Nov 23;23:244. doi: 10.1186/s13059-022-02814-8 (PMC9686071; doi:10.1186/s13059-022-02814-8)
Supplement: Supplementary file 4 — Additional file 4: Table S3. Hypermethylated genes in leaves and flowers of 10b-1. [file 13059_2022_2814_MOESM4_ESM.xlsx]

## Sheet: Table S3
Table S3. Hypermethylated genes in leaves and flowers of 10b-1.
A full list of genes that were hypermethylated by at least one-fold in 10b-1 is provided as a separate excel file.
leaf	flower
AT1G78880	AT4G37095
AT5G50830	AT4G34588
AT4G16240	AT4G25670
AT5G01712	AT5G64343
AT2G42090	AT1G78530
AT5G43490	AT5G09463
AT1G75388	AT5G03995
AT3G53790	AT3G14280
AT5G45960	AT3G56230
AT4G35190	AT1G05770
AT5G06520	AT5G56325
AT4G37895	AT1G66000
AT5G45580	AT2G15130
AT1G10300	AT2G29800
AT5G06090	AT4G26340
AT1G17030	AT2G35585
AT3G58780	AT1G77655
AT1G69320	AT5G20400
AT1G73050	AT1G55030
AT5G46960	AT5G27200
AT2G46840	AT5G66980
AT2G35210	AT2G17940
AT5G48190	AT2G17170
AT3G22770	AT5G49525
AT3G36659	AT4G29305
AT1G14930	AT5G27010
AT2G48080	AT3G46570
AT1G49330	AT2G43670
AT5G12180	AT1G54230
AT4G32860	AT4G24430
AT1G28327	AT1G68230
AT3G12502	AT1G73602
AT3G30843	AT5G41990
AT3G24230	AT5G38450
AT1G80240	ATCG00040
AT2G46950	AT3G16360
AT1G43765	AT1G25470
AT2G35200	AT5G37650
AT5G66870	AT3G11825
AT1G02940	AT5G14300
AT3G48235	AT1G51040
AT5G28405	AT5G65274
AT3G51360	AT1G51850
AT3G49860	AT3G46270
AT1G41835	AT2G16130
AT3G23960	AT1G23120
AT2G19900	AT3G60710
AT5G18510	AT5G02660
AT3G43863	AT2G25940
AT4G20920	AT3G25265
AT4G34332	AT3G13140
AT1G21722	AT5G51860
AT4G31370	AT4G10603
AT5G13150	AT2G30340
AT3G59070	AT3G62280
AT3G11260	AT2G29930
AT2G07694	AT2G28355
AT3G13270	AT5G18430
AT1G64100	AT1G59630
AT1G21529	AT5G65205
AT5G11870	AT5G08730
AT1G55290	AT2G01554
AT1G48740	AT3G23060
AT5G03995	AT2G23560
AT3G21310	AT1G48598
AT1G15015	AT4G18180
AT1G52857	AT4G28005
AT4G28811	AT3G48960
AT4G09960	AT4G12820
AT2G40500	AT4G04423
AT1G32172	AT1G73790
AT1G51420	AT2G29490
AT4G32780	AT2G39790
AT1G69600	AT5G02930
AT1G79480	AT2G01370
AT3G14880	AT4G01023
AT4G14120	AT3G05450
AT2G14230	AT2G34030
AT1G65385	AT2G26290
AT2G33130	AT1G47320
AT1G65110	AT1G09790
AT5G64855	AT1G57780
AT2G36210	AT5G47350
AT5G48775	AT3G29800
AT3G60176	AT3G29340
AT3G11860	AT3G44235
AT2G27000	AT1G51830
AT3G02240	AT3G60700
AT2G22920	AT2G12475
AT1G74650	AT2G40910
AT5G34830	AT4G14465
AT3G17980	AT3G15490
AT4G13130	AT2G39518
AT3G55150	AT3G13433
AT2G45430	AT3G26470
AT1G05260	AT5G53680
AT4G17220	AT1G13530
AT1G01600	AT2G47570
AT5G01570	AT4G22680
AT2G32750	AT1G61700
AT1G05330	AT3G23350
AT5G62240	AT1G61940
AT1G02460	AT3G14710
AT1G70220	AT1G67130
AT3G13640	AT1G53550
AT3G16360	AT3G43850
AT4G06566	AT5G46970
AT1G26970	AT2G33690
AT1G62190	AT3G23770
AT3G48260	AT5G03545
AT1G11490	AT4G30120
AT1G51250	AT3G22030
AT1G12855	AT1G70030
AT1G19500	AT1G66370
AT2G21020	AT1G76470
AT4G29340	AT4G35770
AT4G02655	AT1G56040
AT5G30480	AT4G12030
AT3G53010	AT5G57810
AT4G29470	AT3G44760
AT3G56980	AT1G45100
AT3G34299	AT1G42110
AT1G15190	AT3G49300
AT5G52547	AT2G16810
AT1G11080	AT4G37230
AT5G21050	AT1G70260
AT5G35575	AT5G24105
AT3G61090	AT3G45490
AT2G12280	AT2G31720
AT3G05820	AT5G57220
AT1G68290	AT4G10680
AT3G20975	AT1G30930
AT4G14620	AT1G19115
AT2G44930	AT4G25580
AT2G27300	AT1G58590
AT3G10590	AT2G22941
AT2G40470	AT4G28500
AT2G19920	AT2G47520
AT1G54540	AT2G29130
AT5G60830	AT4G11000
AT5G61412	AT3G60020
AT2G15170	AT3G58360
AT4G23070	AT4G04690
AT3G44550	AT3G12010
AT3G29140	AT5G49240
AT5G48050	AT2G21235
AT5G40260	AT5G44300
AT1G78720	AT2G20362
AT3G60010	AT5G18633
AT4G31805	AT5G28641
AT1G12600	AT5G43695
AT3G02310	AT2G35570
AT2G04040	AT5G07490
AT4G37340	AT4G01430
AT2G34030	AT3G25740
AT4G12540	AT1G29490
AT2G07820	AT3G60100
AT3G46500	AT3G26620
AT1G09540	AT1G53785
AT2G36110	AT3G61898
AT4G03376	AT5G24960
AT3G02970	AT2G44110
AT2G17940	AT4G05130
AT5G54560	AT5G25860
AT3G28216	AT2G43140
AT3G18010	AT2G20562
AT1G37999	AT2G14440
AT5G49138	AT1G62400
AT2G23096	AT4G18920
AT5G24540	AT1G65500
AT1G45140	AT1G51420
AT1G67035	AT1G22680
AT1G69710	AT1G07450
AT1G11990	AT3G03280
AT2G25150	AT5G06510
AT2G30630	AT5G59845
AT4G31910	AT1G52855
AT1G08320	AT4G17483
AT5G66150	AT1G11920
AT5G40382	AT4G08093
AT2G38100	AT4G33810
AT4G11550	AT2G35080
AT1G61110	AT1G56100
AT1G06350	AT4G09987
AT1G65330	AT3G27970
AT1G74080	AT1G52830
AT1G12940	AT3G05858
AT2G34220	AT1G80340
AT1G66690	AT2G30940
AT1G58430	AT4G10820
AT3G20520	AT1G12870
AT3G17400	AT1G11500
AT5G39720	AT4G02655
AT3G14320	AT4G31030
AT3G23220	AT3G58290
AT4G11810	AT5G26290
AT2G24692	AT1G02980
AT2G44170	AT1G63190
AT1G71450	AT4G17908
AT1G23790	AT5G41430
AT5G66670	AT1G02830
AT3G26812	AT5G52220
AT4G14180	AT3G53080
AT4G27980	AT5G45875
AT1G69880	AT5G01225
AT2G20030	AT5G25990
AT3G20935	AT3G14760
AT2G20590	AT2G42660
AT4G26380	AT5G03840
AT5G58750	AT4G10420
AT1G01980	AT3G17626
AT1G49940	AT5G61630
AT4G27970	AT1G50190
AT4G00220	AT5G20230
AT1G11125	AT2G12360
AT1G55200	AT1G19470
AT5G19410	AT2G40435
AT1G19230	AT5G33207
AT3G09240	AT5G39010
AT5G12280	AT2G38905
AT4G21970	AT3G14670
AT2G21480	AT5G60548
AT3G06437	AT1G74660
AT3G04660	AT2G31085
AT1G64560	AT1G59453
AT5G05880	AT4G05500
AT4G26290	AT1G48700
AT4G27360	AT3G25855
AT1G09860	AT2G29840
AT5G49620	AT1G52590
AT5G13990	AT3G56530
AT3G17060	AT1G63200
AT5G62230	AT1G22180
AT3G29690	AT5G37430
AT3G55790	AT2G02990
AT3G48790	AT4G28890
AT3G12835	AT4G00540
AT3G54870	AT3G51560
AT3G62280	AT1G23510
AT5G61720	AT5G14345
AT3G57210	AT2G32310
AT3G13590	AT1G03055
AT2G37000	AT1G18830
AT5G54570	AT2G44930
AT3G16490	AT3G12850
AT3G13130	AT5G39493
AT5G34851	AT1G68585
AT5G19040	AT3G26165
AT2G43610	AT2G16790
AT2G24210	AT3G09405
AT4G04420	AT3G13970
AT5G59490	AT3G29050
AT5G27902	AT3G55210
AT3G09530	AT4G32280
AT1G23940	AT3G28611
AT1G28080	AT3G27473
AT1G02530	AT3G18180
AT1G54840	AT3G62920
AT2G37300	AT1G07175
AT4G15400	AT3G51630
AT4G24180	AT3G56730
AT1G06135	AT4G32717
AT1G49150	AT2G26360
AT5G03060	AT3G18260
AT3G15740	AT5G42170
AT1G73120	AT4G03170
AT1G49610	AT4G05360
AT3G49380	AT1G15175
AT1G62320	AT5G43450
AT1G71280	AT4G02075
AT3G29590	AT3G60920
AT3G27900	AT2G27505
AT3G60990	AT2G24693
AT1G08105	AT5G49320
AT1G73602	AT5G46220
AT5G32228	AT5G65210
AT2G31180	AT1G07500
AT3G01760	AT1G50880
AT2G22201	AT4G28290
AT2G31210	AT3G45580
AT5G60330	AT4G29550
AT2G19660	AT2G31050
AT5G28235	AT1G23110
AT2G17010	AT1G12600
AT2G42140	AT3G23200
AT3G52130	AT5G48375
AT5G07310	AT4G39890
AT1G25240	AT1G29465
AT1G19968	AT3G29770
AT2G10980	AT4G22590
AT5G35110	AT1G15320
AT5G09976	AT4G30975
AT1G13370	AT1G56320
AT5G57310	AT3G03776
AT3G20190	AT2G34010
AT1G78350	AT2G45135
AT3G02850	AT1G32100
AT2G01275	AT5G47300
AT1G04110	AT2G14710
AT4G25850	AT1G05690
AT5G59845	AT5G37490
AT1G25472	AT2G03560
AT1G19415	AT2G43660
AT1G24620	AT2G31460
AT5G60615	AT3G59170
AT3G48580	AT4G01140
AT3G45940	AT5G44330
AT5G59940	AT1G71680
AT1G16440	AT1G76955
AT5G44980	AT4G10200
AT1G11600	AT1G02580
AT3G52600	AT4G05110
AT2G44000	AT4G09644
AT3G13229	AT3G28956
AT1G11190	AT5G55020
AT5G44286	AT5G46590
AT1G26530	AT4G36410
AT3G27883	AT1G23670
AT1G43270	AT3G50810
AT2G26450	AT4G14305
AT3G10745	AT2G25810
ATMG00050	AT4G08780
AT2G37030	AT5G56720
AT5G47635	AT3G03530
AT3G51060	AT2G40440
AT5G56620	AT1G69572
AT4G22214	AT5G14360
AT1G32590	AT1G52910
AT4G34800	AT4G12100
AT4G25845	AT3G11750
AT5G52000	AT1G07610
AT2G40850	AT4G34800
AT3G08810	AT5G56570
AT2G18115	AT4G34650
ATCG00810	AT5G35926
AT3G02645	AT3G29380
AT2G19990	AT3G03910
AT5G43935	AT2G34880
AT1G54530	AT1G22990
AT5G18840	AT2G40260
AT5G16500	AT5G59660
AT4G13455	AT2G27229
AT3G51478	AT1G05080
AT2G17330	AT4G18870
AT2G43020	AT5G60080
AT1G18410	AT5G41040
AT5G24040	AT1G55450
AT2G01430	AT1G58766
AT4G03460	AT1G19025
AT5G48690	AT5G62850
AT3G60940	AT1G76130
AT3G44790	AT5G16900
ATMG01030	AT3G50470
AT1G09176	AT5G43640
AT4G09130	AT1G05040
AT3G52790	AT5G08760
AT1G33430	ATCG00380
AT5G66700	AT4G27210
AT1G04180	AT1G08670
AT4G25160	AT2G34555
AT1G06020	AT5G61605
AT2G44890	AT5G21130
AT2G41280	AT5G42260
AT5G52220	AT5G13830
AT2G18270	AT1G53370
AT5G15265	AT1G20135
AT1G36630	AT2G36815
AT3G21090	AT5G16090
AT2G35300	AT2G28625
AT1G62090	AT3G11165
AT3G29076	AT3G49380
AT4G06628	AT1G15050
AT5G10336	AT3G59160
AT5G28230	AT3G05780
AT1G12013	AT2G29720
AT4G08860	AT1G55290
AT1G76062	AT4G10115
AT3G23109	AT3G59210
AT4G37420	AT5G41540
AT5G26190	AT1G59077
AT4G05370	AT1G10550
AT4G07940	AT3G50940
ATMG01300	AT2G05400
AT5G06200	AT4G00232
AT1G03980	AT1G23250
AT5G53710	AT4G22270
AT1G68880	AT4G34210
AT5G38750	AT4G26350
AT2G04043	AT1G12013
AT4G08145	AT2G45130
AT3G25573	AT3G59050
ATMG01290	AT2G36920
AT5G25990	AT1G07290
AT2G13860	AT1G51035
AT2G36985	AT5G52750
AT2G16450	AT4G37220
AT3G45710	AT1G04380
AT3G51380	AT1G27565
AT5G06940	AT4G11230
AT1G18835	AT1G05300
AT5G38030	AT4G17700
AT5G65040	AT1G18520
AT5G50300	AT4G20900
AT5G08391	AT5G25450
AT5G15110	AT2G32487
AT3G52550	AT4G01160
AT1G53687	AT5G61550
AT4G36430	AT5G19473
AT1G12030	AT2G01560
AT3G20865	AT1G60340
AT5G27680	AT1G57800
AT4G34210	AT2G15310
AT2G20870	AT2G03290
AT2G38255	AT5G22810
AT5G61160	AT1G09510
AT1G22440	AT2G35658
AT4G08090	AT5G44140
AT2G34530	AT3G30340
AT3G33072	AT2G31625
AT3G47210	AT5G57980
AT5G56700	AT5G57735
AT3G22121	AT2G19700
AT3G48300	AT1G65113
AT1G52430	AT5G62490
AT2G21235	AT2G31865
ATMG00890	AT2G24850
AT2G05580	AT5G15670
AT2G28920	AT2G14247
AT4G13215	AT2G29340
AT3G25165	AT4G17470
AT1G62890	AT4G08991
AT5G39400	AT1G63060
AT5G48310	AT5G18330
AT5G37250	AT5G07690
AT3G14452	AT3G45390
AT4G06506	AT3G62160
AT1G30800	AT2G38920
AT3G32925	AT1G13100
AT1G61275	AT2G05290
AT1G27890	AT5G05910
AT2G28990	AT5G56540
AT3G07490	AT1G57650
AT1G79180	AT2G04135
AT4G24310	AT5G62970
AT5G05500	AT3G24005
AT2G15060	AT2G32550
AT1G03106	AT1G77980
AT5G65230	AT4G23493
AT4G02250	AT5G65158
AT3G08885	AT5G56390
AT5G55980	AT2G33780
AT5G42965	AT1G21000
AT5G47160	AT2G37730
AT3G06100	AT2G40450
AT5G47920	AT1G78520
AT2G44195	AT1G43765
AT1G35050	AT2G28710
AT5G18407	AT4G39753
AT4G33330	AT3G15358
ATMG00820	AT1G14780
AT1G76870	AT5G50290
AT5G49152	AT2G16895
AT3G44410	AT3G05310
AT4G38870	AT1G27270
AT3G25655	AT3G04200
AT1G04425	AT1G01400
AT3G29650	AT1G66320
AT4G13440	AT2G34600
AT4G33310	AT5G42210
AT1G61550	AT1G23550
AT5G06250	AT4G12280
AT3G26539	AT4G09012
AT3G52440	AT3G43654
AT5G54400	AT5G37730
AT1G35490	AT5G18160
AT2G04800	AT3G17620
AT2G01310	AT3G20997
AT5G20810	AT3G03930
AT3G54710	AT1G22050
AT3G61300	AT1G05065
AT5G18350	AT5G57400
AT5G13580	AT1G69720
AT5G42235	AT4G07820
AT5G07650	AT1G67455
AT1G64405	AT1G60270
AT3G14040	AT1G64628
AT1G03800	AT5G49448
AT1G51538	AT2G43920
AT3G26815	AT1G02952
AT5G20370	AT5G11412
AT3G52620	AT1G77790
AT2G26010	AT2G44995
AT2G07684	AT3G01328
AT2G07765	AT2G41340
AT3G09590	AT5G50080
AT5G40180	AT4G13985
AT1G21220	AT3G28100
AT1G66210	AT1G17285
AT1G62240	AT3G22600
AT2G31250	AT1G35400
AT5G06500	AT4G23882
AT2G14100	AT1G70440
AT5G39995	AT4G33465
AT1G07270	AT5G64667
AT3G10100	AT3G15670
AT1G05950	AT3G10185
AT2G45420	AT5G54610
AT3G56780	AT3G43120
AT1G19420	AT5G56430
ATMG01340	AT4G30050
AT3G56970	AT1G49405
AT5G46845	AT1G51340
AT1G74630	AT5G28141
AT1G20570	AT3G04420
AT1G20320	AT3G61113
AT3G28110	AT1G19415
AT1G33180	AT4G11500
AT3G21050	AT3G15440
AT4G09370	AT2G28405
AT2G11300	AT2G37370
AT3G13170	AT1G78030
AT2G10400	AT1G25270
AT4G31030	AT1G09180
AT1G19373	AT1G61795
AT1G47880	AT5G07571
AT1G73510	AT4G12382
AT5G47670	AT1G23140
AT5G05040	AT5G48543
AT5G53210	AT3G26930
AT4G15160	AT3G44550
AT2G07692	AT5G64820
AT5G05430	AT1G72620
ATMG01260	AT4G11780
AT3G10680	AT2G43470
AT1G51380	AT5G41900
AT3G15440	AT5G51845
AT2G07813	AT4G34530
AT1G47930	AT2G18460
AT5G38910	AT1G74000
AT2G35382	AT3G22510
AT1G74205	AT3G45130
AT3G58200	AT4G16045
AT5G35926	AT4G01680
AT1G27565	AT1G40087
AT1G79910	AT1G61280
AT2G39690	AT5G67265
AT1G80970	AT2G02060
AT3G61840	AT5G44980
AT4G36770	AT4G04440
AT3G53590	AT5G07322
AT1G03010	AT3G26010
AT2G36690	AT4G03220
AT2G48121	AT5G38080
AT2G19590	AT5G36910
AT4G35380	AT2G27520
AT3G56230	AT5G16530
AT2G27270	AT3G09380
AT4G38401	AT2G38890
ATMG00100	AT5G39610
AT5G40645	AT2G22942
AT1G02040	AT1G61130
AT3G46730	AT3G03830
ATCG00040	AT5G15160
AT5G01480	AT5G35965
AT4G34080	AT2G16505
AT5G47000	AT1G30135
AT3G23326	AT2G02020
AT1G12630	AT4G11370
ATMG00810	AT3G21710
AT3G48510	AT5G01881
AT1G48020	AT1G13145
AT2G18180	AT5G14990
AT2G34224	AT4G02280
AT4G08138	AT1G08890
AT1G25112	AT5G54145
AT4G30140	AT4G16015
AT2G35384	AT5G50060
AT5G33399	AT4G25010
AT2G15800	AT5G39470
AT1G74055	AT3G27503
AT1G05440	AT2G46960
AT4G28950	AT1G31620
AT1G13635	AT1G65050
AT5G03870	AT2G31760
AT3G12870	AT3G49780
AT5G28335	AT5G48060
AT5G65580	AT5G67050
AT4G36490	AT5G36275
AT5G55150	AT1G69325
AT2G18680	AT4G02830
AT4G02800	AT4G11700
AT2G33205	AT2G22920
AT3G52820	AT3G04320
AT2G07729	AT3G22920
AT1G67635	AT2G03590
AT1G07050	AT5G26690
AT3G05930	AT5G56400
AT2G19582	AT1G48530
AT1G03390	AT3G54363
AT3G61950	AT1G09930
AT1G16770	AT1G65342
AT3G02270	AT5G35480
AT3G05790	AT3G26235
AT5G03550	AT2G21720
AT5G24240	AT1G71200
AT5G35510	AT2G28110
AT3G30214	AT5G46200
AT5G10945	AT5G54206
AT3G16900	AT1G65490
AT1G64010	AT2G33670
AT3G01220	AT2G36970
AT5G27220	AT2G22150
AT2G22820	AT1G69630
AT1G08500	AT1G18050
AT4G31970	AT2G31985
AT1G24851	AT1G11185
AT4G21420	AT4G25530
AT4G21590	AT1G77525
AT3G11405	AT5G26190
AT5G66390	AT2G18420
AT5G05530	AT3G42810
AT1G14420	AT5G30584
AT1G75090	AT1G75530
AT1G55560	AT5G61100
AT1G25025	AT5G40210
AT4G40010	AT5G03000
AT5G27660	AT3G49210
AT4G38310	AT1G33930
AT1G53801	AT1G67110
AT2G23321	AT1G43590
AT1G68460	AT3G56000
AT5G25390	AT2G04040
AT5G28360	AT1G32928
AT2G37478	AT1G69230
AT4G30670	AT5G26100
AT2G42060	AT3G24020
AT2G37880	AT5G28885
AT2G34185	AT2G40200
AT1G35647	AT2G26610
AT1G07600	AT3G26820
AT3G01330	AT5G38780
AT3G28810	AT4G14104
AT5G51990	AT4G20780
AT5G26717	AT3G12981
AT4G39610	AT5G37320
AT3G07380	AT1G71300
AT2G32179	AT2G05765
AT3G01700	AT1G65300
AT1G03120	AT4G08800
AT5G25205	AT5G39910
AT5G01070	AT4G12210
AT2G41082	AT5G55170
AT1G13430	AT1G43650
AT2G23040	AT5G18730
AT3G60700	AT1G52440
AT5G49560	AT3G49190
AT1G79890	AT3G16540
AT4G16740	AT2G25330
AT2G05290	AT3G58950
AT1G78530	AT4G34470
AT1G20520	AT1G56270
AT1G12540	AT1G09155
AT4G17000	AT5G40540
AT4G37445	AT3G54990
AT5G57570	AT1G49790
AT1G70209	AT3G60972
AT1G04880	AT2G15770
AT4G35590	AT1G06149
AT5G01360	AT4G14620
AT3G16040	AT1G63280
AT2G07673	AT4G28040
AT4G37553	AT5G02060
AT4G18422	AT1G30900
AT3G53710	AT1G78480
AT1G13420	AT1G19630
AT1G50770	AT3G22050
AT1G53060	AT5G48550
AT2G22620	AT4G19620
AT4G01190	AT1G09740
AT4G28110	AT1G58160
AT5G44310	AT2G03830
AT2G33760	AT1G76750
AT2G34830	AT3G48630
AT4G21213	AT1G48820
AT2G11950	AT4G25070
AT3G26110	AT3G46910
AT2G38490	AT2G01960
AT2G46770	AT5G13181
AT3G03170	AT5G23020
AT3G27415	AT2G35730
AT1G63570	AT3G14395
AT1G40089	AT1G61560
AT5G63540	AT1G19420
AT3G11591	AT5G27350
AT1G19070	AT5G14110
AT3G57110	AT3G15600
ATMG00870	AT2G27630
AT3G60120	AT2G48130
AT5G37760	AT3G17560
AT4G25980	AT1G13370
AT1G49952	AT3G02125
AT5G53320	AT4G20670
AT1G03320	AT1G14240
AT1G18980	AT1G10530
AT4G06535	AT1G19540
AT1G24792	AT5G37415
ATCG00550	AT5G35550
AT5G15948	AT5G12870
AT1G16330	AT2G31470
AT1G71000	AT1G70110
AT2G45040	AT2G39430
AT5G47170	AT5G02180
AT3G26760	AT4G29930
AT5G62260	AT1G55740
AT3G14395	AT2G28085
AT5G41280	AT1G65510
AT1G78950	AT5G07620
AT1G07795	AT5G58670
AT1G03240	AT2G02120
AT2G38195	AT4G01335
AT1G11540	AT2G37090
AT3G60470	AT5G45320
AT3G25572	AT5G43725
AT5G22870	AT3G61230
AT4G32212	AT3G21320
AT1G25180	AT1G10747
AT2G26480	AT4G23450
AT3G13700	AT4G20680
AT4G03940	AT3G43790
AT3G28780	AT3G17380
AT2G07775	AT3G51380
AT5G39680	AT1G32992
AT5G60100	AT5G05210
AT2G12500	AT3G21910
AT1G63760	AT3G24210
AT2G31220	AT4G36590
AT2G28650	AT3G58877
AT5G23700	AT4G00234
AT5G24880	AT2G43580
AT5G37300	AT5G60470
AT4G37490	AT3G60961
AT1G72850	AT3G46613
AT3G09915	AT1G14860
AT3G62230	AT1G12070
AT5G18300	AT4G36670
AT3G23635	AT1G43140
AT1G51330	AT1G23010
AT1G76480	AT5G17480
AT1G11340	AT2G24080
AT4G09480	AT4G20370
AT1G50830	AT3G45260
AT5G46670	AT3G53668
AT5G07550	AT3G59010
AT4G31100	AT4G23380
AT1G25209	AT5G35490
AT2G42800	AT2G39415
AT5G32621	AT5G45340
AT1G22480	AT4G35670
AT1G33930	AT1G32140
AT4G25480	AT5G53720
AT4G37220	AT2G24255
AT2G19700	AT2G38465
AT1G57650	AT2G46455
AT5G13887	AT4G40085
AT1G35200	AT2G01905
AT4G06622	AT4G16855
AT5G47740	AT5G60660
AT4G15710	AT5G44960
AT5G60440	AT3G21945
AT5G44610	AT3G58280
AT2G34980	AT5G24510
AT3G22540	AT5G60335
AT2G43830	AT2G29350
AT4G16910	AT2G21880
AT2G44560	AT1G77530
AT2G40085	AT2G19970
AT3G58770	AT1G74010
AT5G19015	AT3G29040
AT3G17730	AT1G14730
AT5G64100	AT3G17690
AT1G30920	AT4G17914
ATCG00740	AT1G67470
AT5G14810	AT5G57820
AT5G60548	AT4G11710
AT3G60318	AT1G74820
AT5G19170	AT1G20925
AT5G57450	AT3G06545
AT5G61700	AT4G25000
AT2G40790	AT5G24600
AT2G38690	AT3G13277
AT1G67540	AT4G27150
AT3G15650	AT2G44370
AT3G08650	AT1G08165
AT3G14360	AT4G14811
AT4G09990	AT1G73510
AT2G30900	AT5G41720
AT1G67030	AT2G34990
AT1G55230	AT1G09890
AT5G25290	AT4G28170
AT3G21805	AT2G37435
AT3G63430	AT1G31080
AT5G34868	AT3G22000
AT5G23000	AT3G20380
AT4G03290	AT5G58850
AT4G12050	AT3G47360
AT3G44960	AT4G09690
AT5G44550	AT2G16220
AT1G55570	AT2G21727
AT4G38650	AT2G18917
AT1G63140	AT1G03070
AT3G59740	AT1G20680
AT4G04030	AT3G28960
AT5G02370	AT5G61290
AT5G57520	AT5G25850
AT2G13680	AT1G18780
AT1G29540	AT4G02733
ATCG00670	AT5G65690
AT5G45605	AT3G03850
AT5G66350	AT3G07840
AT5G17830	ATCG00220
AT4G10630	AT1G15885
AT5G24010	AT3G26800
AT2G07732	AT1G78400
AT2G02310	AT4G23410
AT5G39070	AT5G56452
AT1G63520	AT5G54585
AT5G64900	AT5G08090
AT2G04860	AT1G70640
AT1G15550	AT1G44542
AT5G59530	AT5G49620
AT3G33377	AT2G36210
AT5G07620	AT3G21950
AT4G20730	AT4G12090
AT1G48390	AT1G67520
AT1G35830	AT3G44560
AT4G26660	AT1G71370
AT1G72000	AT1G68750
AT1G54020	AT1G76952
AT2G28500	AT4G22185
AT3G14550	AT1G24068
AT4G21640	AT2G10820
AT2G35970	AT3G59230
AT3G50310	AT1G70120
AT2G23830	AT5G45000
AT2G47870	AT5G51620
AT5G49330	AT1G59780
AT2G35850	AT1G52580
AT5G57920	AT1G32660
AT4G09080	AT5G28360
AT1G22260	AT5G49380
AT1G62500	AT5G25320
AT3G62510	AT1G22240
AT5G12235	AT2G47550
AT5G14960	AT4G12200
AT1G02470	AT5G05340
AT5G20820	AT1G66860
AT3G27997	AT3G48280
AT2G27140	AT3G08700
AT5G55020	AT4G32650
AT5G25100	AT5G40645
AT5G15660	AT1G05330
AT5G61730	AT1G16440
AT1G24879	AT1G17600
AT4G33560	AT1G30180
AT1G25053	AT3G22700
AT2G07806	AT1G14250
AT3G18510	AT1G74458
AT1G09000	AT5G38820
AT3G56600	AT2G30424
AT4G33130	AT3G28955
AT3G26350	AT4G02180
AT1G23760	AT3G60720
AT1G27710	AT1G53690
AT3G20180	AT1G25425
AT1G61575	AT2G43570
AT1G53980	AT5G52790
AT1G36605	AT3G22770
AT3G50940	AT4G26030
AT4G27150	AT2G32270
AT2G24660	AT3G58400
AT3G30120	AT3G13170
AT1G64320	AT3G27809
AT1G78480	AT2G14365
AT4G27765	AT3G23720
AT1G15885	AT3G54940
AT3G61571	AT2G22810
AT1G60110	AT4G15250
AT1G06149	AT5G27570
AT4G13990	AT5G44640
AT1G29952	AT1G67980
AT2G19640	AT1G71015
AT2G35130	AT4G34320
AT1G22220	AT3G27200
AT3G17030	AT1G02460
AT1G14750	AT1G23070
AT4G18990	AT5G65800
AT3G51290	AT5G42290
AT1G11925	AT5G08695
AT4G29240	AT4G34880
AT3G09780	AT4G21010
AT2G35387	AT4G30290
AT5G55590	AT3G07970
AT5G51795	AT2G47770
AT1G01570	AT3G05660
AT3G49668	AT3G57460
AT5G03130	AT1G52343
AT1G72660	AT5G67550
AT4G22900	AT5G43110
AT3G55720	AT4G04900
AT4G00690	AT2G25700
AT1G07450	AT1G63910
AT2G44810	AT2G22760
AT4G28250	AT1G67150
AT5G35425	AT1G08310
AT2G12170	AT1G06830
AT3G46375	AT3G59830
AT3G20810	AT1G72980
AT4G08210	AT3G01030
AT4G04460	AT1G48150
AT5G50540	AT3G03272
AT1G30760	AT1G60680
AT2G33815	AT4G22370
AT1G27670	AT5G44940
AT3G52640	AT5G59170
AT4G03445	AT2G23348
AT3G01240	AT3G58390
AT2G20470	AT2G20430
AT1G12980	AT3G01600
AT1G47400	AT3G14500
AT5G67090	AT1G61050
AT2G16710	AT3G22415
AT1G48500	AT5G12990
AT3G27710	AT2G34940
AT1G49790	AT1G12010
AT1G01225	AT3G48360
AT5G55490	AT5G18340
AT5G65030	AT5G40230
AT5G38740	AT5G43440
AT1G10460	AT1G20657
AT3G57010	AT5G29560
AT3G11150	AT3G28330
AT1G77405	AT4G16162
AT1G30850	AT1G69790
AT5G50030	AT2G04120
AT2G07672	AT1G08440
AT1G66060	AT2G18660
AT5G42330	AT5G38740
AT3G60660	AT2G26390
AT5G44210	AT3G10580
AT5G41663	AT4G26580
AT4G37095	AT1G57550
AT2G33847	AT2G35075
AT2G10930	AT1G65880
AT2G39560	AT4G35370
AT1G25141	AT4G03490
AT4G03405	AT3G27630
AT5G43270	AT4G15715
AT4G02590	AT5G37870
AT4G16540	AT1G47280
AT5G62040	AT5G61228
AT2G07704	AT2G22960
AT2G01510	AT1G76530
AT1G64618	AT2G25460
AT4G14305	AT4G00872
AT1G74030	AT5G45469
AT5G40700	AT5G40120
AT2G44910	AT3G19002
AT2G39620	AT4G05260
AT4G18596	AT5G22355
AT1G21810	AT3G27440
AT2G21890	AT3G61028
AT3G50490	AT2G22805
AT1G47520	AT4G09590
AT4G22050	AT5G06760
AT4G14050	AT3G27865
AT1G18370	AT1G04490
AT4G20390	AT4G12330
AT2G34985	AT3G56780
AT2G43970	AT1G33720
AT1G23450	AT2G32790
AT3G10912	AT3G59270
AT1G13970	AT5G16350
AT1G24470	AT2G21550
AT5G41315	AT1G11610
AT3G27360	AT1G24625
AT2G23348	AT2G28580
AT2G05240	AT1G51960
AT2G07755	AT4G20110
AT5G52930	AT1G60970
AT2G37070	AT3G12160
AT4G15990	AT1G14688
AT4G02670	AT5G50040
AT3G51238	AT4G27652
AT3G10310	AT3G09750
AT1G55740	AT3G47440
AT4G30830	AT3G16210
AT1G62045	AT2G35000
AT5G11990	AT3G23680
AT3G51325	AT2G16380
AT5G51560	AT3G47210
AT1G19190	AT2G30420
AT5G12330	AT1G36950
AT1G73370	AT5G06165
AT2G18780	AT2G32880
AT3G27130	AT3G21900
AT1G78440	AT4G19050
AT5G27550	AT2G29170
AT5G23800	AT2G35200
AT3G01230	AT4G11580
AT4G28840	AT3G58060
AT5G39535	AT4G11470
AT3G17280	AT3G45650
AT1G15900	AT1G07120
AT1G63210	AT3G47250
AT1G25422	AT2G26455
AT4G22940	AT2G29270
AT5G16490	AT3G29767
AT2G07759	AT5G28000
AT2G33560	AT5G49420
AT5G19097	AT4G32105
AT2G07140	AT2G27650
AT4G06615	AT3G29644
AT5G60720	AT5G38610
AT2G38300	AT2G33260
AT1G06080	AT5G24200
AT2G16890	AT1G23610
AT1G56470	AT5G48690
AT3G25060	AT5G63740
AT1G02950	AT4G03460
AT4G35030	AT5G36030
AT3G48480	AT4G13860
AT1G69485	AT1G13448
AT4G05540	AT5G53960
AT1G10520	AT4G24600
AT4G27510	AT4G40065
AT4G30250	AT1G11990
AT5G01490	AT1G66235
AT3G52110	AT2G05642
AT1G34040	AT2G32870
AT4G18430	AT1G47510
AT1G30710	AT1G23149
AT3G45430	AT5G54210
AT1G13540	AT1G21320
AT2G35585	AT2G04820
AT5G63140	AT1G49032
AT4G15417	AT3G51680
AT5G46915	AT5G04781
ATMG00030	AT3G56180
AT5G44572	AT1G01520
AT2G31160	AT1G71692
AT1G25320	AT3G21550
AT3G48250	AT4G37150
AT1G32240	AT3G14452
AT2G32460	AT2G38380
AT3G06019	AT3G61340
AT1G79960	AT1G19396
AT2G41800	AT1G61610
AT1G71770	AT4G04710
AT5G51380	AT4G39795
AT2G20150	AT5G44220
AT2G07705	AT5G35600
AT3G29250	AT4G13660
AT3G59680	AT5G53320
AT5G26790	AT3G19230
AT4G22505	AT2G16367
AT5G39160	AT3G21351
AT5G39000	AT3G23090
AT1G70850	AT1G06148
AT1G62170	AT1G28020
AT2G03040	AT5G50011
AT2G47670	AT2G12345
AT3G04200	AT4G21200
AT1G77520	AT2G13810
AT3G49330	AT4G04570
AT1G49560	AT2G04115
AT4G14390	AT2G24660
AT5G38300	AT2G27220
AT2G33850	AT5G41490
AT1G58889	AT4G04480
AT2G30505	AT2G34360
ATCG00090	AT5G44950
AT1G07390	AT3G48940
AT3G51100	AT5G66890
AT1G17744	AT1G68320
AT4G13880	AT3G27883
AT4G01975	AT1G20800
AT3G48523	AT5G04000
AT3G62800	AT3G12880
AT1G12890	AT1G80470
AT5G39060	AT2G21680
AT1G01380	AT3G58960
AT1G12775	AT1G65790
AT5G09580	AT5G38005
AT4G02450	AT4G02690
AT1G68200	AT3G57370
AT1G65880	AT5G51174
AT5G62150	AT3G58540
AT1G59850	AT1G02940
AT3G22510	AT1G05340
AT5G61550	AT1G17960
AT3G44326	AT1G07850
AT4G38215	AT3G46880
AT1G11100	AT5G14330
AT3G18260	AT2G27300
AT4G12620	AT1G75891
AT1G56570	AT4G11810
AT4G17480	AT4G39770
AT5G14220	AT5G25120
AT5G05965	AT5G06890
AT3G14460	AT1G23940
AT3G21320	AT1G49830
AT5G18404	AT1G12160
AT2G25470	AT1G28040
AT3G28420	AT2G25360
AT5G16860	AT4G13000
AT4G19430	AT1G30050
AT1G29630	AT3G45870
AT2G39175	AT2G45840
AT5G15160	AT2G10930
AT2G24110	AT1G72850
AT4G09420	AT3G05960
AT4G09060	AT2G27240
AT1G35130	AT1G79915
AT5G58600	AT3G54830
AT5G23350	AT3G49460
AT2G39350	AT5G61900
AT1G68360	AT2G01175
AT1G61165	AT3G06120
AT1G77240	AT4G24250
AT1G26200	AT2G02950
AT5G18240	AT5G11290
AT1G05770	AT5G01580
AT5G14690	AT3G51400
AT3G45440	AT3G10780
AT3G53270	AT1G33055
AT3G11210	AT4G10240
AT1G23470	AT3G16160
AT2G01280	AT2G40530
AT5G23910	AT4G01740
AT5G63300	AT1G65190
AT3G47810	AT4G29740
AT1G23000	AT2G15535
AT5G17150	AT5G51530
AT2G10606	AT1G24400
AT3G25900	AT2G14070
AT2G32590	AT3G45940
AT1G47840	AT2G02240
ATMG00700	AT1G15850
AT1G29770	AT1G09480
AT3G20730	AT1G73780
AT1G72960	AT3G51690
AT5G61490	AT5G35575
AT1G10990	AT4G16400
AT4G05105	AT5G47510
AT1G71200	AT1G73687
AT3G47980	AT3G01620
AT1G02335	AT3G14640
AT3G50570	AT3G62440
AT3G54990	AT1G80100
AT3G49510	AT5G40350
AT2G43445	AT5G35640
AT1G01690	AT2G24460
AT2G05185	AT2G03250
AT3G06830	AT5G64450
AT1G27880	AT2G33350
AT1G01900	AT2G14620
AT5G22110	AT1G14182
AT5G14890	AT1G32890
AT2G22710	AT1G51530
AT4G13540	AT1G24230
AT4G12432	AT3G51350
AT5G48670	AT5G46380
AT3G11773	AT5G43185
AT1G10800	AT1G52390
AT3G11520	AT1G11362
AT5G51530	AT1G30814
AT3G47400	AT1G08500
AT1G69230	AT4G13395
AT1G08340	AT4G15733
AT1G55205	AT5G01070
AT5G02260	AT2G43510
AT2G42940	AT1G51800
AT4G32250	AT1G35255
AT2G47200	AT1G25083
AT3G43540	AT3G45245
AT4G19050	AT3G50373
AT3G45330	AT3G55485
AT5G63650	AT3G47965
AT3G56550	AT4G02850
AT1G09410	AT3G13500
AT4G38050	AT1G33710
AT2G20350	AT3G58795
AT1G19530	AT4G12917
AT3G15300	AT4G01360
AT1G67780	AT3G19320
AT1G68872	AT2G20620
AT5G58590	AT3G10815
AT1G48760	AT1G31990
AT1G28450	AT5G25205
AT4G14700	AT1G51220
AT3G50450	AT3G06970
AT3G59730	AT5G39810
AT1G03180	AT1G35365
AT2G38465	AT1G53543
AT3G46280	AT4G14550
AT1G53035	AT3G16420
AT1G02970	AT1G15580
AT1G20390	AT3G44070
AT1G20810	AT1G08035
AT3G61230	AT1G61390
AT1G78000	AT4G00970
AT1G02810	AT3G26790
AT4G28380	AT4G21690
AT1G18240	AT1G20015
AT1G62766	AT4G10310
AT3G22450	AT5G45428
AT5G35525	AT3G10890
AT1G52618	AT1G69100
AT1G62920	AT2G33200
AT2G29280	AT1G06100
AT1G75360	AT3G11773
AT5G18920	AT1G22100
AT3G25221	AT4G04490
AT1G62770	AT1G53360
AT1G23052	AT5G20870
ATMG00360	AT5G15620
AT1G68800	AT4G21490
AT5G06190	AT4G19970
AT1G22360	AT1G62975
AT5G52850	AT3G09930
AT5G36880	AT2G17785
AT1G60830	AT4G36610
AT4G14504	AT3G62150
AT1G60360	AT3G51570
AT2G24030	AT4G37970
AT3G20087	AT5G38393
AT5G26731	AT4G00920
AT5G59780	AT2G31940
AT1G78170	AT1G21210
AT3G44560	AT5G15660
AT1G45229	AT5G48070
AT1G13670	AT2G26160
AT4G27140	AT3G17600
AT5G64800	AT5G16410
AT5G59240	AT2G30766
AT3G46990	AT3G09260
AT1G23050	AT2G38910
AT4G18980	AT5G13200
AT4G10695	AT3G28923
AT1G10810	AT1G26515
AT5G45460	AT5G52400
AT4G13564	AT3G16020
AT1G11120	AT3G61198
AT5G66740	AT5G42910
AT3G53250	AT5G28010
AT1G62400	AT3G10240
AT1G47950	AT2G34960
AT5G09840	AT1G65550
AT4G00890	AT1G67265
AT4G12450	AT5G37040
AT3G53730	AT3G25160
AT2G46300	AT1G06810
AT4G18510	AT2G24735
AT1G68390	AT4G35733
AT4G31355	AT2G32660
	AT2G30380
	AT4G28520
	AT4G31660
	AT2G17860
	AT3G27400
	AT3G19070
	AT3G23326
	AT4G34600
	AT1G75394
	AT3G44180
	AT5G54490
	AT5G26617
	AT3G28630
	AT4G14650
	AT5G62250
	AT1G54300
	AT3G53590
	AT1G36110
	AT2G20723
	AT5G52620
	AT3G28890
	AT5G61710
	AT1G63520
	AT1G11540
	AT5G49290
	AT5G51630
	AT3G03840
	AT5G36260
	AT1G47370
	AT5G59760
	AT3G28490
	AT3G13850
	AT5G66780
	AT1G16760
	AT1G14370
	AT4G03610
	AT1G12480
	AT1G64563
	AT1G61230
	AT3G29150
	AT5G25130
	AT5G46530
	AT3G61730
	AT2G16535
	AT1G33811
	AT3G60940
	AT4G20790
	AT4G09965
	AT1G79250
	AT2G47360
	AT3G04300
	AT1G66470
	AT3G32205
	AT3G25170
	AT3G05460
	AT3G19200
	AT4G14819
	AT1G09932
	AT4G08145
	AT5G25550
	AT3G18570
	AT2G27430
	AT5G20960
	AT5G22170
	AT3G20960
	AT2G31990
	AT5G09800
	AT1G28220
	AT3G07150
	AT5G09876
	AT1G54530
	AT4G33550
	AT3G01220
	AT5G02990
	AT5G44572
	AT3G05150
	AT3G03670
	AT1G11740
	AT2G40140
	AT1G22890
	AT1G30780
	AT1G26320
	AT1G07860
	AT4G24950
	AT5G11080
	AT4G05380
	AT4G26220
	AT4G10955
	AT3G46160
	AT3G43910
	AT5G05720
	AT5G52000
	AT1G61830
	AT1G23200
	AT2G27280
	AT5G59090
	AT4G11375
	AT3G26440
	AT1G64100
	AT1G11735
	AT4G17990
	AT1G23465
	AT4G32490
	AT1G02950
	AT3G13790
	AT2G20721
	AT1G30250
	AT4G20190
	AT3G23085
	AT2G22950
	AT4G08630
	AT3G46090
	AT4G05497
	AT1G73120
	AT5G25910
	AT5G61180
	AT1G19890
	AT2G44810
	AT3G33528
	AT3G15870
	AT1G28335
	AT1G24000
	AT3G19030
	AT5G07040
	AT1G80240
	AT2G22040
	AT2G43270
	AT4G33145
	AT3G04110
	AT2G16140
	AT2G43590
	AT1G49900
	AT4G00651
	AT5G55570
	AT1G34560
	AT3G28600
	AT2G37870
	AT1G25155
	AT3G22160
	AT1G23810
	AT5G36780
	AT4G01470
	AT1G64030
	AT4G27890
	AT3G54240
	AT3G61571
	AT5G61700
	AT2G29600
	AT5G09930
	AT2G24510
	AT5G19230
	AT1G09540
	AT3G25597
	AT2G24480
	AT2G17890
	AT4G32445
	AT3G60460
	AT2G03040
	AT2G43445
	AT1G48405
	AT1G63205
	AT1G65390
	AT5G59680
	AT3G26280
	AT4G22233
	AT1G45201
	AT2G20875
	AT5G41510
	AT3G42880
	AT2G41800
	AT5G44570
	AT3G20557
	AT1G48060
	AT3G30720
	AT3G45480
	AT5G35580
	AT4G21420
	AT5G10720
	AT3G53075
	AT1G36622
	AT4G37445
	AT1G65140
	AT3G57260
	AT5G36690
	AT1G15330
	AT3G25250
	AT4G17200
	AT5G52605
	AT3G59850
	AT5G53635
	AT1G16940
	AT5G44582
	AT3G02840
	AT4G09930
	AT2G38320
	AT2G20722
	AT1G33640
	AT1G17020
	AT4G11910
	AT4G22660
	AT1G44120
	AT1G67148
	AT5G62520
	AT1G67100
	AT5G05960
	AT2G29410
	AT1G70840
	AT4G37682
	AT2G15490
	AT3G18845
	AT1G23700
	AT1G54540
	AT5G37450
	AT2G42820
	AT1G60920
	AT1G03320
	AT4G30430
	AT1G75720
	AT3G30160
	AT4G05370
	AT4G12005
	AT1G48400
	AT3G52310
	AT3G20935
	AT1G19610
	AT4G19030
	AT3G23010
	AT4G29180
	AT2G19030
	AT5G37180
	AT5G41380
	AT4G19520
	AT5G61490
	AT4G13255
	AT3G26210
	AT4G25434
	AT1G14755
	AT5G55893
	AT1G34420
	AT2G35345
	AT2G31430
	AT5G22150
	AT2G03630
	AT3G29410
	AT3G45500
	AT3G19595
	AT2G02620
	AT1G73830
	AT5G24316
	AT5G12030
	AT4G05310
	AT1G02220
	AT5G09560
	AT1G51260
	AT1G72870
	AT4G37710
	AT3G54420
	AT2G32210
	AT1G66490
	AT5G14545
	AT5G52471
	AT5G43285
	AT5G60000
	AT3G59240
	AT1G12740
	AT4G12310
	AT5G24560
	AT1G27380
	AT5G46440
	AT5G38435
	AT5G16360
	AT2G05280
	AT4G32630
	AT3G13090
	AT3G33235
	AT1G12100
	AT5G49270
	AT3G14320
	AT1G24909
	AT5G36110
	AT4G04221
	AT4G35380
	AT5G05880
	AT1G48000
	AT1G77932
	AT4G31398
	AT2G24560
	AT1G03580
	AT5G43120
	AT3G49480
	AT3G55500
	AT3G44096
	AT4G10845
	AT4G00070
	AT2G45780
	AT1G19376
	AT3G22961
	AT1G32280
	AT5G42340
	AT1G67105
	AT5G59230
	AT2G23030
	AT5G48775
	AT5G51105
	AT3G09870
	AT3G55910
	AT2G02690
	AT2G35215
	AT2G44000
	AT3G13590
	AT4G32714
	AT3G62340
	AT1G03010
	AT1G13830
	AT3G19350
	AT1G64930
	AT1G68935
	AT5G67245
	AT5G40155
	AT1G36920
	AT3G16460
	AT5G57310
	AT3G04445
	AT4G08360
	AT3G25225
	AT2G29330
	AT2G03200
	AT2G28056
	AT5G13225
	AT2G15555
	AT1G58050
	AT5G07190
	AT5G01060
	AT4G25110
	AT3G45410
	AT1G69450
	AT4G21120
	AT2G23680
	AT1G60410
	AT2G44030
	AT4G02520
	AT3G01185
	AT1G62900
	AT2G15318
	AT1G21870
	AT5G39190
	AT4G38850
	AT5G09370
	AT4G14640
	AT4G22620
	AT2G39690
	AT2G07080
	AT3G05260
	AT5G41200
	AT5G59780
	ATCG00630
	AT3G28857
	AT4G33290
	AT2G19980
	AT5G41663
	AT1G54870
	AT5G37270
	AT5G05282
	AT5G17200
	AT2G39782
	AT2G29750
	AT1G24145
	AT5G63390
	AT4G30640
	AT5G22380
	AT2G07678
	AT4G15258
	AT5G05320
	AT1G05291
	AT1G16515
	AT2G27930
	AT2G40470
	AT5G15254
	AT2G36640
	AT5G48560
	AT1G62840
	AT1G05920
	AT5G60740
	AT4G02465
	AT2G39250
	AT5G16170
	AT2G34280
	AT4G14315
	AT3G49020
	AT4G00220
	AT1G11370
	AT5G50010
	AT2G15840
	AT2G41480
	AT1G29071
	AT2G36695
	AT2G39400
	AT1G18570
	AT1G05280
	AT1G12015
	AT3G57100
	AT5G15500
	AT3G22360
	AT4G09870
	AT5G15900
	AT2G20142
	AT2G22860
	AT3G57640
	AT5G40730
	AT5G14470
	AT1G49930
	AT3G09375
	AT1G31830
	AT2G26120
	AT4G00210
	AT5G39520
	AT5G27070
	AT3G43505
	AT3G12900
	AT2G35420
	AT5G24110
	AT5G14602
	AT1G77700
	AT3G32389
	AT3G26770
	AT4G23713
	AT1G10110
	AT1G70780
	AT5G42430
	AT1G28300
	AT3G57510
	AT5G25160
	AT5G08717
	AT5G60970
	AT3G28705
	AT2G34020
	AT2G28426
	AT5G36001
	AT1G78640
	AT3G06420
	AT2G13547
	AT5G56620
	AT3G26220
	AT3G45242
	AT3G12203
	AT1G07620
	AT2G38510
	AT3G10750
	AT3G25080
	AT3G29060
	AT2G34740
	AT5G15830
	AT5G02200
	AT4G37530
	AT5G07480
	AT4G31230
	AT4G33800
	AT1G65860
	AT4G03380
	AT1G35515
	AT2G05025
	AT3G27895
	AT3G10600
	AT3G24280
	AT4G25490
	AT4G18790
	AT3G11430
	AT2G28960
	AT1G23650
	AT4G08290
	AT5G56560
	AT3G50980
	AT2G43795
	AT3G20980
	AT1G52990
	AT5G06730
	AT5G04690
	AT1G23935
	AT3G25930
	AT3G48720
	AT5G26582
	AT3G02832
	AT3G21805
	AT2G02010
	AT1G50780
	AT2G30395
	AT2G37540
	AT1G16380
	AT3G52770
	AT5G66567
	AT1G24657
	AT3G25240
	AT1G58420
	AT5G61280
	AT3G12840
	AT2G47670
	AT1G49310
	AT3G55180
	AT1G05930
	AT1G62080
	AT3G45093
	AT5G49600
	AT3G45060
	AT3G50260
	AT2G25220
	AT1G55800
	AT1G78840
	AT5G45970
	AT3G19610
	AT2G33020
	AT4G11745
	AT5G36925
	AT1G70500
	AT1G11570
	AT2G19010
	AT1G11070
	AT5G43403
	ATCG00150
	AT3G26610
	AT2G46660
	AT1G53340
	AT4G15236
	AT3G03540
	AT5G17470
	AT5G56410
	AT3G47050
	AT4G35165
	AT3G60010
	AT1G52950
	AT2G47280
	AT4G30320
	AT2G04170
	AT1G31820
	AT5G44568
	AT2G35590
	AT5G14670
	AT2G14960
	AT1G54660
	AT2G25500
	AT5G12235
	AT3G01870
	AT2G32830
	AT3G43083
	AT5G46845
	AT3G09830
	AT1G13550
	AT4G19000
	AT1G68795
	AT1G78922
	AT5G45095
	AT1G19780
	AT2G05995
	AT5G35116
	AT5G25140
	AT3G61390
	AT1G73140
	AT4G09313
	AT3G04854
	AT3G04855
	AT4G38410
	AT4G09143
	AT5G58180
	AT5G14860
	AT3G45960
	AT5G24160
	AT5G43650
	AT3G22830
	AT3G48010
	AT4G13075
	AT1G70400
	AT1G44130
	AT1G62700
	AT5G03310
	AT2G38790
	AT4G34170
	AT3G05890
	AT5G05070
	AT3G56500
	AT1G14760
	AT3G19410
	AT4G31870
	AT1G55770
	AT1G60480
	AT2G04910
	AT1G56710
	AT3G16590
	AT1G70460
	AT3G08810
	AT1G49210
	AT1G49000
	AT4G05270
	AT3G54450
	AT4G22214
	AT4G31190
	AT5G28280
	AT1G32361
	AT4G00960
	AT2G16030
	AT5G46370
	AT5G21120
	AT1G26558
	AT1G10400
	AT3G48260
	AT5G46930
	AT3G46070
	AT1G47495
	AT2G37430
	AT1G56240
	AT3G05440
	AT1G32960
	AT3G09240
	AT3G32195
	AT3G42450
	AT3G05620
	AT3G54410
	AT5G36920
	AT2G14420
	AT3G60780
	AT5G05050
	AT3G18777
	AT3G28300
	AT3G01530
	AT1G66360
	AT3G46130
	AT5G38310
	AT4G03310
	AT4G32205
	AT5G42010
	AT1G71150
	AT2G37478
	AT4G28811
	AT1G52470
	AT4G23070
	AT5G03600
	AT1G75163
	AT5G47470
	AT1G72460
	AT4G03975
	AT1G48670
	AT5G20430
	AT1G31050
	AT5G37050
	AT3G54700
	AT3G61280
	AT1G29570
	AT4G23260
	AT2G26211
	AT4G30590
	AT4G18422
	AT3G23255
	AT2G07787
	AT5G66710
	AT3G44860
	AT3G01345
	AT1G72240
	AT3G28350
	AT4G36110
	AT1G78990
	AT5G09640
	AT1G08105
	AT5G26950
	AT3G57970
	AT1G13420
	AT5G37170
	AT1G16530
	AT4G16730
	AT4G37860
	AT1G66300
	AT5G07100
	AT1G32583
	AT3G20370
	AT1G27260
	AT1G15890
	AT1G80990
	AT1G19060
	AT3G28155
	AT5G16020
	AT1G04890
	AT4G03370
	AT1G30740
	AT4G39750
	AT5G66985
	AT5G23160
	AT1G55430
	AT5G43490
	AT3G62930
	AT1G05700
	AT1G18310
	AT2G19410
	AT2G27940
	AT3G58410
	AT1G72200
	AT2G04220
	AT4G11460
	AT1G11572
	AT5G50175
	AT3G01960
	AT3G23470
	AT4G33900
	AT4G04840
	AT2G28690
	AT5G49200
	AT1G30670
	AT4G24170
	AT2G22710
	AT5G55440
	AT1G30282
	AT5G37060
	AT2G38240
	AT1G20310
	AT2G25090
	AT3G22870
	AT3G24240
	AT5G61890
	AT4G04260
	AT4G28088
	AT1G63140
	AT1G67623
	AT5G50070
	ATMG01210
	AT1G48260
	AT1G77640
	AT1G53708
	AT3G03080
	AT3G28925
	AT5G37910
	AT3G22886
	AT1G62490
	AT5G41310
	AT4G30770
	AT5G21280
	AT5G54148
[truncated: 4,773 more rows]
