# Supplementary material for: m6A RNA methylation impairs gene expression variability and reproductive thermotolerance in Arabidopsis
Source: Genome Biol. 2022 Nov 23;23:244. doi: 10.1186/s13059-022-02814-8 (PMC9686071; doi:10.1186/s13059-022-02814-8)
Supplement: Supplementary file 5 — Additional file 5: Table S4. Summary of sequencing data generated in this study. [file 13059_2022_2814_MOESM5_ESM.xlsx]

## Sheet: Table S4
Table S4. Summary of sequencing data generated in this study.
Sample	Clean Reads	Uniquely mapped	Multiple mapped	Alignment rate
m6A-RIP-seq Col-0 leaf CS rep1 input	62059322	58430382	2070068	0.9749
m6A-RIP-seq Col-0 leaf CS rep1 IP	56166022	53421146	910092	0.9673
m6A-RIP-seq Col-0 leaf CS rep2 input	59191562	54871832	2696588	0.9726
m6A-RIP-seq Col-0 leaf CS rep2 IP	56432620	53802876	856372	0.9686
m6A-RIP-seq Col-0 leaf HS rep1 input	71125016	65539412	3515016	0.9709
m6A-RIP-seq Col-0 leaf HS rep1 IP	58145008	54876174	874870	0.9588
m6A-RIP-seq Col-0 leaf HS rep2 input	54396470	50741498	2100676	0.9714
m6A-RIP-seq Col-0 leaf HS rep2 IP	53648176	50382128	816048	0.9543
m6A-RIP-seq Col-0 flower CS rep1 input	36749060	30686782	1140798	0.8661
m6A-RIP-seq Col-0 flower CS rep1 IP	22446054	19537550	951690	0.9128
m6A-RIP-seq Col-0 flower CS rep2 input	53969046	48265082	1776250	0.9272
m6A-RIP-seq Col-0 flower CS rep2 IP	50052784	43570588	2144846	0.9133
m6A-RIP-seq Col-0 flower HS rep1 input	36860676	30390198	2133248	0.8823
m6A-RIP-seq Col-0 flower HS rep1 IP	31125866	26795784	2054228	0.9269
m6A-RIP-seq Col-0 flower HS rep2 input	71380064	66284404	3577160	0.9787
m6A-RIP-seq Col-0 flower HS rep2 IP	60950298	52465374	4050992	0.9273
m6A-RIP-seq 10b-1 leaf CS rep1 input	51149428	44756414	5190048	0.9765
m6A-RIP-seq 10b-1 leaf CS rep1 IP	48135382	46315596	795960	0.9787
m6A-RIP-seq 10b-1 leaf CS rep2 input	64765658	53272532	9937898	0.976
m6A-RIP-seq 10b-1 leaf CS rep2 IP	50306398	48271486	759608	0.9746
m6A-RIP-seq 10b-1 leaf HS rep1 input	51863924	49178586	1365024	0.9745
m6A-RIP-seq 10b-1 leaf HS rep1 IP	49859402	47308642	831868	0.9655
m6A-RIP-seq 10b-1 leaf HS rep2 input	43161178	38295686	3737868	0.9739
m6A-RIP-seq 10b-1 leaf HS rep2 IP	57722876	54898188	1128690	0.9706
m6A-RIP-seq 10b-1 flower CS rep1 input	39555174	32697964	6078926	0.9803
m6A-RIP-seq 10b-1 flower CS rep1 IP	57295548	54431682	965410	0.9669
m6A-RIP-seq 10b-1 flower CS rep2 input	55290332	47594014	6574528	0.9797
m6A-RIP-seq 10b-1 flower CS rep2 IP	48157326	46007578	974292	0.9756
m6A-RIP-seq 10b-1 flower HS rep1 input	58106810	36979278	19806596	0.9773
m6A-RIP-seq 10b-1 flower HS rep1 IP	47153992	44523760	1202958	0.9697
m6A-RIP-seq 10b-1 flower HS rep2 input	56420902	52646882	2400406	0.9757
m6A-RIP-seq 10b-1 flower HS rep2 IP	42928644	40653522	1070422	0.9719
RNA-seq Col-0 leaf CS rep1	40133090	37312706	1043046	0.9557
RNA-seq Col-0 leaf CS rep2	44693268	40526164	2220966	0.9565
RNA-seq Col-0 leaf CS rep3	50132238	46529094	1275328	0.9536
RNA-seq Col-0 leaf HS rep1	43188742	40133754	1245338	0.9581
RNA-seq Col-0 leaf HS rep2	43058484	39895502	1110020	0.9523
RNA-seq Col-0 leaf HS rep3	49467116	45588504	1621326	0.9544
RNA-seq Col-0 flower CS rep1	39932446	37375776	927768	0.9592
RNA-seq Col-0 flower CS rep2	48246636	44913250	1105370	0.9538
RNA-seq Col-0 flower CS rep3	46260356	43000522	1118022	0.9537
RNA-seq Col-0 flower HS rep1	40609230	37729474	1182852	0.9582
RNA-seq Col-0 flower HS rep2	47890796	44238650	1439628	0.9538
RNA-seq Col-0 flower HS rep3	42592664	39254910	1573754	0.9586
RNA-seq 10b-1 leaf CS rep1	40245130	37849754	1006498	0.9655
RNA-seq 10b-1 leaf CS rep2	40205056	37545166	967508	0.9579
RNA-seq 10b-1 leaf CS rep3	48058228	44844604	1172736	0.9575
RNA-seq 10b-1 leaf HS rep1	43127750	40357154	1202840	0.9636
RNA-seq 10b-1 leaf HS rep2	43238092	39991756	1188052	0.9524
RNA-seq 10b-1 leaf HS rep3	44409958	41681416	1214952	0.9659
RNA-seq 10b-1 flower CS rep1	42454748	39547966	1118196	0.9579
RNA-seq 10b-1 flower CS rep2	42349772	39048804	1479634	0.957
RNA-seq 10b-1 flower CS rep3	46858460	43405288	1584828	0.9601
RNA-seq 10b-1 flower HS rep1	40333942	36799304	1122738	0.9402
RNA-seq 10b-1 flower HS rep2	43839426	40959224	1015518	0.9575
RNA-seq 10b-1 flower HS rep3	44785396	41638190	1200834	0.9565
