# Supplementary material for: m6A RNA methylation impairs gene expression variability and reproductive thermotolerance in Arabidopsis
Source: Genome Biol. 2022 Nov 23;23:244. doi: 10.1186/s13059-022-02814-8 (PMC9686071; doi:10.1186/s13059-022-02814-8)
Supplement: Supplementary file 6 — Additional file 6: Table S5. Sequences of oligonucleotides. [file 13059_2022_2814_MOESM6_ESM.xlsx]

## Sheet: Table S5
Table S5. Sequences of oligonucleotides.
Name	Sequence (5’ -> 3’)
AT5G01710_qPCR-F	CGCTTTCGATTTTGTATTCTCCG
AT5G01710_qPCR-R	CCCTTCGGGTTTCAGTGTTC
Actin2_qPCR-F	GGTAACATTGTGCTCAGTGGTGG
Actin2_qPCR-R	CAACGACCTTAATCTTCATGCTGC
